# Supplementary material for: Toxicity evaluation of manufactured CeO2 nanoparticles before and after alteration: combined physicochemical and whole-genome expression analysis in Caco-2 cells
Source: BMC Genomics. 2014 Aug 21;15(1):700. doi: 10.1186/1471-2164-15-700 (PMC4150968; doi:10.1186/1471-2164-15-700)
Supplement: Supplementary file 4 — Additional file 4: Table S1: Complete lists of significant, differentially expressed genes including fold change and p-value in each probe set. NA means no available information. (XLS 2 MB) [file 12864_2014_6383_MOESM4_ESM.xls]

## Sheet: CeO2 (1643 genes)
Symbol	Entrez Gene Name	Fold Change	regulation	p-value	ID
ABCA1	ATP-binding cassette, sub-family A (ABC1), member 1	-1.50906	down	0.00414983	A_23_P216649
ABI1	abl-interactor 1	-1.56368	down	0.00210193	A_24_P149844
ACAA1	acetyl-Coenzyme A acyltransferase 1	-1.73657	down	0.00296916	A_24_P379858
ACTB	actin, beta	-1.70435	down	0.00975577	A_24_P226554
ACTB	actin, beta	-1.70906	down	0.0136347	A_23_P135769
ACTB	actin, beta	-1.78647	down	0.00843184	A_23_P31323
ACTB	actin, beta	-2.31143	down	0.00498144	A_32_P137939
ACTG1	actin, gamma 1	-2.31156	down	0.00499967	A_32_P175198
ACTG1	actin, gamma 1	-2.31171	down	0.00498024	A_23_P44037
ADAM9	ADAM metallopeptidase domain 9 (meltrin gamma)	1.52549	up	0.00652404	A_23_P72643
ADAMTS7	ADAM metallopeptidase with thrombospondin type 1 motif, 7	-2.31198	down	0.00498705	A_23_P11005
AES	amino-terminal enhancer of split	-1.66502	down	0.0014406	A_24_P416728
AFP	alpha-fetoprotein	-2.27777	down	0.00426213	A_23_P58205
AGK	acylglycerol kinase	1.65412	up	0.00289188	A_23_P309224
AGR2	anterior gradient homolog 2 (Xenopus laevis)	-2.31178	down	0.00499167	A_23_P31407
AGRN	agrin	-1.80791	down	0.000313854	A_24_P358462
AGT	angiotensinogen (serpin peptidase inhibitor, clade A, member 8)	-2.30145	down	0.00475381	A_23_P115261
AHCY	adenosylhomocysteinase	-2.3117	down	0.00498251	A_23_P17575
AHSG	alpha-2-HS-glycoprotein	-2.31169	down	0.00497501	A_23_P155514
AHSG	alpha-2-HS-glycoprotein	-2.31339	down	0.00500276	A_23_P155509
AIM1L	absent in melanoma 1-like	-1.58289	down	0.000277986	A_24_P68358
AIM1L	absent in melanoma 1-like	-1.61835	down	0.000320614	A_24_P308229
AKAP1	A kinase (PRKA) anchor protein 1	-1.77313	down	0.0118517	A_32_P132438
AKIRIN1	akirin 1	-2.02822	down	0.00017073	A_23_P256142
AKR1C1	aldo-keto reductase family 1, member C1 (dihydrodiol dehydrogenase 1; 20-alpha (3-alpha)-hydroxysteroid dehydrogenase)	-1.70683	down	0.010852	A_24_P220947
AKR1C3	aldo-keto reductase family 1, member C3 (3-alpha hydroxysteroid dehydrogenase, type II)	-2.29223	down	0.00453076	A_23_P138541
AKR1D1	aldo-keto reductase family 1, member D1 (delta 4-3-ketosteroid-5-beta-reductase)	-2.06806	down	0.00055692	A_23_P382000
ALAD	aminolevulinate, delta-, dehydratase	-1.74177	down	0.00093712	A_23_P217114
ALB	albumin	-2.10101	down	0.00295551	A_23_P257834
ALDOB	aldolase B, fructose-bisphosphate	-1.83122	down	0.0035931	A_23_P415974
ALDOB	aldolase B, fructose-bisphosphate	-1.83597	down	5.79097e-05	A_23_P32143
ALPPL2	alkaline phosphatase, placental-like 2	-1.79672	down	0.00183877	A_23_P68183
ANAPC11	anaphase promoting complex subunit 11	-2.31148	down	0.00498291	A_23_P27147
ANGPTL3	angiopoietin-like 3	-2.69768	down	0.00348596	A_23_P160262
ANKK1	ankyrin repeat and kinase domain containing 1	-2.31291	down	0.00497819	A_23_P35943
ANKRD12	ankyrin repeat domain 12	-1.5462	down	0.00194765	A_24_P133991
ANKRD12	ankyrin repeat domain 12	2.17793	up	0.00517196	A_24_P25252
ANKRD32	ankyrin repeat domain 32	1.5638	up	0.0100973	A_24_P212072
ANKRD36B	ankyrin repeat domain 36B	1.89127	up	0.00173946	A_24_P135092
ANKRD43	ankyrin repeat domain 43	-1.69692	down	0.00773547	A_23_P304110
ANKRD50	ankyrin repeat domain 50	1.54626	up	0.00680919	A_24_P912818
ANKRD57	ankyrin repeat domain 57	-1.75454	down	0.000620326	A_23_P120354
ANXA2	annexin A2	-2.31137	down	0.00498542	A_23_P146644
ANXA2	annexin A2	-2.31142	down	0.00499041	A_32_P94798
AP3D1	adaptor-related protein complex 3, delta 1 subunit	-1.51622	down	0.00876303	A_23_P119526
AP3D1	adaptor-related protein complex 3, delta 1 subunit	-1.8054	down	0.00869551	A_23_P108135
AP3M2	adaptor-related protein complex 3, mu 2 subunit	1.58565	up	0.00978015	A_23_P170331
APLP2	amyloid beta (A4) precursor-like protein 2	-2.31154	down	0.00498121	A_23_P202939
APOA1	apolipoprotein A-I	-2.2611	down	0.00393189	A_23_P203191
APOA2	apolipoprotein A-II	-2.31209	down	0.00499236	A_24_P302249
APOA4	apolipoprotein A-IV	-2.95352	down	0.00396792	A_24_P252934
APOA4	apolipoprotein A-IV	-3.11986	down	0.00063928	A_23_P87036
APOBEC1	apolipoprotein B mRNA editing enzyme, catalytic polypeptide 1	-1.70956	down	0.0106165	A_23_P14019
APOC1	apolipoprotein C-I	-1.56322	down	0.00059062	A_24_P109214
APOC3	apolipoprotein C-III	-2.31143	down	0.00498049	A_23_P203183
APOE	apolipoprotein E	-2.31137	down	0.0049928	A_23_P164650
APOH	apolipoprotein H (beta-2-glycoprotein I)	-2.31256	down	0.00500935	A_23_P38244
APOL6	apolipoprotein L, 6	1.60679	up	0.0109081	A_24_P941167
APRT	adenine phosphoribosyltransferase	-1.88547	down	0.00859281	A_23_P117955
AQP1	aquaporin 1 (Colton blood group)	-3.4117	down	3.47338e-06	A_23_P372834
AQP3	aquaporin 3 (Gill blood group)	-1.51921	down	0.00407793	A_23_P112482
ARG1	arginase, liver	-2.08495	down	0.0102809	A_23_P111321
ARHGAP27	Rho GTPase activating protein 27	-1.55731	down	0.00585419	A_23_P141335
ARHGAP29	Rho GTPase activating protein 29	1.84234	up	0.00145144	A_24_P333571
ARL17A	ADP-ribosylation factor-like 17A	1.76931	up	0.00894955	A_23_P371885
ARL6IP4	ADP-ribosylation-like factor 6 interacting protein 4	-1.86796	down	0.0101787	A_24_P287233
ARPC2	actin related protein 2/3 complex, subunit 2, 34kDa	-2.09616	down	0.00375043	A_23_P102122
ARPC3	actin related protein 2/3 complex, subunit 3, 21kDa	-2.06241	down	0.00497826	A_24_P167473
ASAP1IT1	ASAP1 intronic transcript 1 (non-protein coding)	1.62929	up	0.000331124	A_23_P146325
ASTL	astacin-like metallo-endopeptidase (M12 family)	2.11546	up	0.00344125	A_23_P102439
ATAD2	ATPase family, AAA domain containing 2	2.03791	up	0.000447765	A_24_P59596
ATF1	activating transcription factor 1	1.63914	up	1.09638e-05	A_23_P105646
ATF4	activating transcription factor 4 (tax-responsive enhancer element B67)	-2.31105	down	0.00497492	A_23_P120933
ATG16L2	ATG16 autophagy related 16-like 2 (S. cerevisiae)	-1.55991	down	0.00280543	A_23_P36305
ATP1A1	ATPase, Na+/K+ transporting, alpha 1 polypeptide	-2.18335	down	0.0029747	A_23_P1072
ATP1B1	ATPase, Na+/K+ transporting, beta 1 polypeptide	-2.31124	down	0.00498515	A_23_P62932
ATP1B3	ATPase, Na+/K+ transporting, beta 3 polypeptide	-2.31156	down	0.00498675	A_23_P68007
ATP5E	ATP synthase, H+ transporting, mitochondrial F1 complex, epsilon subunit	-2.31138	down	0.00498652	A_23_P252322
ATP5G2	ATP synthase, H+ transporting, mitochondrial F0 complex, subunit C2 (subunit 9)	-2.34995	down	0.00570146	A_23_P87616
ATP5G3	ATP synthase, H+ transporting, mitochondrial F0 complex, subunit C3 (subunit 9)	-2.31181	down	0.00498546	A_23_P56680
ATP5H	ATP synthase, H+ transporting, mitochondrial F0 complex, subunit d	-2.30109	down	0.00475404	A_23_P77818
ATP5I	ATP synthase, H+ transporting, mitochondrial F0 complex, subunit E	-2.17098	down	0.002996	A_24_P302998
ATP5I	ATP synthase, H+ transporting, mitochondrial F0 complex, subunit E	-2.17273	down	0.00319761	A_23_P125420
ATP5J	ATP synthase, H+ transporting, mitochondrial F0 complex, subunit F6	-1.93475	down	0.00867366	A_23_P154832
ATP5L	ATP synthase, H+ transporting, mitochondrial F0 complex, subunit G	-2.343	down	0.00517532	A_23_P75622
ATP6AP1	ATPase, H+ transporting, lysosomal accessory protein 1	-1.62367	down	0.00120964	A_24_P74753
ATP6V0C	ATPase, H+ transporting, lysosomal 16kDa, V0 subunit c	-2.31135	down	0.00499739	A_23_P54816
ATP6V1F	ATPase, H+ transporting, lysosomal 14kDa, V1 subunit F	-2.03811	down	0.00468242	A_23_P93623
ATP8B2	ATPase, class I, type 8B, member 2	-1.54068	down	0.00944612	A_32_P185229
ATPIF1	ATPase inhibitory factor 1	-2.21216	down	0.00324876	A_23_P126716
ATXN2L	ataxin 2-like	-2.20991	down	0.00371563	A_32_P155091
B4GALNT3	beta-1,4-N-acetyl-galactosaminyl transferase 3	-2.01399	down	0.000206848	A_32_P49748
BAT3	HLA-B associated transcript 3	-1.91025	down	0.00671062	A_24_P608411
BBC3	BCL2 binding component 3	-2.31157	down	0.0049841	A_23_P90189
BBS5	Bardet-Biedl syndrome 5	-1.89639	down	0.00523557	A_23_P252642
BCAM	basal cell adhesion molecule (Lutheran blood group)	-2.31145	down	0.0049782	A_23_P55716
BCAP31	B-cell receptor-associated protein 31	-1.87452	down	0.00979099	A_32_P4364
BCR	breakpoint cluster region	-1.72657	down	0.00787127	A_24_P127235
BECN1	beclin 1, autophagy related	-1.75117	down	0.00194024	A_23_P433071
BLM	Bloom syndrome, RecQ helicase-like	2.07059	up	0.00233926	A_23_P88630
BMI1	BMI1 polycomb ring finger oncogene	-1.56357	down	0.0119901	A_23_P314115
BMI1	BMI1 polycomb ring finger oncogene	-1.73346	down	0.000355929	A_23_P115732
BMI1	BMI1 polycomb ring finger oncogene	1.72116	up	0.000128192	A_24_P303989
BMP8B	bone morphogenetic protein 8b	-2.2913	down	0.00548836	A_23_P115118
BRD1	bromodomain containing 1	-1.68873	down	0.00609694	A_23_P166536
BRI3	brain protein I3	-2.31178	down	0.00500305	A_23_P122915
BTAF1	BTAF1 RNA polymerase II, B-TFIID transcription factor-associated, 170kDa (Mot1 homolog, S. cerevisiae)	-1.72589	down	0.000118135	A_23_P408675
BTF3	basic transcription factor 3	-1.52812	down	0.0104383	A_24_P183264
BTF3	basic transcription factor 3	-2.31143	down	0.00498957	A_23_P213458
BZRAP1	benzodiazapine receptor (peripheral) associated protein 1	-1.57335	down	0.00124231	A_24_P113131
C10orf125	chromosome 10 open reading frame 125	-2.04463	down	0.00597374	A_23_P97952
C11orf10	chromosome 11 open reading frame 10	-2.26043	down	0.00414006	A_23_P47527
C11orf86	chromosome 11 open reading frame 86	-1.55566	down	0.00825452	A_32_P524904
C11orf86	chromosome 11 open reading frame 86	-1.6663	down	0.00189897	A_24_P392151
C12orf62	chromosome 12 open reading frame 62	-2.31238	down	0.00499517	A_23_P151280
C14orf106	chromosome 14 open reading frame 106	1.90784	up	0.0050115	A_23_P106162
C14orf156	chromosome 14 open reading frame 156	-1.80782	down	0.00979807	A_23_P128991
C15orf21	Dresden prostate cancer 2	-2.31155	down	0.00499134	A_23_P423419
C15orf37	chromosome 15 open reading frame 37	-1.53281	down	0.00363608	A_32_P85330
C15orf42	chromosome 15 open reading frame 42	1.77283	up	0.0120504	A_23_P345707
C17orf78	chromosome 17 open reading frame 78	-2.04218	down	0.00321237	A_23_P335388
C17orf85	chromosome 17 open reading frame 85	3.63982	up	0.00610202	A_24_P176572
C19orf73	chromosome 19 open reading frame 73	-2.28713	down	0.00558521	A_24_P48522
C1orf128	chromosome 1 open reading frame 128	-1.57079	down	0.0066741	A_23_P200073
C1orf172	chromosome 1 open reading frame 172	-1.5813	down	0.000392737	A_23_P393051
C1orf51	chromosome 1 open reading frame 51	1.50998	up	0.0104774	A_23_P410717
C20orf199	chromosome 20 open reading frame 199	-2.31166	down	0.00499844	A_24_P161463
C20orf24	chromosome 20 open reading frame 24	-1.91105	down	0.00830301	A_23_P102582
C20orf3	chromosome 20 open reading frame 3	-1.71034	down	0.000880753	A_24_P297078
C3orf10	chromosome 3 open reading frame 10	-1.64496	down	0.00087259	A_24_P157342
C3orf10	chromosome 3 open reading frame 10	-2.15055	down	0.00284051	A_23_P420361
C3orf38	chromosome 3 open reading frame 38	-1.76423	down	0.00079402	A_23_P32785
C5orf13	chromosome 5 open reading frame 13	-1.51175	down	0.00131621	A_24_P149124
C6orf48	chromosome 6 open reading frame 48	-2.31198	down	0.00499432	A_23_P122531
C7orf13	chromosome 7 open reading frame 13	-1.50646	down	0.00897267	A_23_P31218
CACNA1I	calcium channel, voltage-dependent, T type, alpha 1I subunit	-2.27144	down	0.00611355	A_24_P399871
CALM2	calmodulin 2 (phosphorylase kinase, delta)	-2.19175	down	0.0030451	A_23_P326170
CAPN1	calpain 1, (mu/I) large subunit	-1.65811	down	0.00279683	A_23_P138835
CAPN8	calpain 8	-1.6741	down	0.00237239	A_23_P94782
CAPRIN1	cell cycle associated protein 1	-1.61457	down	0.000616597	A_32_P235872
CAPRIN2	caprin family member 2	1.65175	up	1.11974e-06	A_24_P400675
CASKIN1	CASK interacting protein 1	-2.31181	down	0.00499073	A_23_P206466
CCDC144NL	coiled-coil domain containing 144 family, N-terminal like	1.67929	up	0.00409259	A_32_P109214
CCDC56	coiled-coil domain containing 56	-1.79	down	0.0118829	A_23_P100802
CCNI	cyclin I	-1.96711	down	0.00616345	A_23_P69521
CCT4	chaperonin containing TCP1, subunit 4 (delta)	-2.31111	down	0.00499771	A_23_P102420
CCT5	chaperonin containing TCP1, subunit 5 (epsilon)	-1.93491	down	0.00708901	A_23_P257863
CD164	CD164 molecule, sialomucin	1.55418	up	0.013448	A_24_P380536
CD63	CD63 molecule	-2.31162	down	0.00498748	A_24_P270144
CD63	CD63 molecule	-2.31165	down	0.00498561	A_23_P139476
CD9	CD9 molecule	-1.95759	down	0.000267655	A_23_P76364
CD99	CD99 molecule	-2.31095	down	0.00500723	A_23_P217510
CDC42EP5	CDC42 effector protein (Rho GTPase binding) 5	-2.31108	down	0.00499936	A_24_P44916
CDCA7L	cell division cycle associated 7-like	1.53633	up	0.0131506	A_24_P274795
CDH1	cadherin 1, type 1, E-cadherin (epithelial)	-2.14988	down	0.003364	A_23_P206359
CDHR5	cadherin-related family member 5	-1.84907	down	0.00781347	A_24_P352388
CDHR5	cadherin-related family member 5	-1.85452	down	0.010487	A_23_P202683
CEACAM1	carcinoembryonic antigen-related cell adhesion molecule 1 (biliary glycoprotein)	1.5311	up	0.0128833	A_23_P434118
CEBPA	CCAAT/enhancer binding protein (C/EBP), alpha	-1.73634	down	0.012853	A_24_P224727
CEBPA	CCAAT/enhancer binding protein (C/EBP), alpha	-1.91631	down	0.00633424	A_23_P375494
CEBPE	CCAAT/enhancer binding protein (C/EBP), epsilon	-1.57688	down	0.00638111	A_23_P2990
CENPE	centromere protein E, 312kDa	1.89287	up	0.00558442	A_23_P253524
CENPO	centromere protein O	1.74584	up	0.0103625	A_23_P50990
CEP120	centrosomal protein 120kDa	1.56028	up	0.00655058	A_23_P434929
CEP152	centrosomal protein 152kDa	1.68224	up	0.00676967	A_32_P14978
CEP152	centrosomal protein 152kDa	1.77144	up	0.00580538	A_32_P220519
CHCHD8	coiled-coil-helix-coiled-coil-helix domain containing 8	-2.07033	down	0.00326583	A_23_P13502
CHI3L1	chitinase 3-like 1 (cartilage glycoprotein-39)	-1.76559	down	6.44541e-05	A_24_P274111
CHMP4B	chromatin modifying protein 4B	-1.89194	down	0.00606685	A_23_P301732
CHP	calcium binding protein P22	-2.07955	down	0.00494351	A_23_P112801
CHPF	chondroitin polymerizing factor	-1.73594	down	0.00314261	A_23_P131289
CHST4	carbohydrate (N-acetylglucosamine 6-O) sulfotransferase 4	1.66936	up	0.0107964	A_23_P141035
CITED2	Cbp/p300-interacting transactivator, with Glu/Asp-rich carboxy-terminal domain, 2	-1.63657	down	0.00886866	A_23_P214969
CKB	creatine kinase, brain	-2.08397	down	0.00449347	A_23_P25674
CKB	creatine kinase, brain	-2.31373	down	0.00497989	A_24_P61537
CLDN4	claudin 4	-2.02262	down	0.000316854	A_24_P115183
CLIC1	chloride intracellular channel 1	-2.21475	down	0.00327823	A_23_P30884
CMTM3	CKLF-like MARVEL transmembrane domain containing 3	-2.0172	down	0.00827265	A_24_P39508
CNP	2',3'-cyclic nucleotide 3' phosphodiesterase	-2.01303	down	0.00416359	A_23_P21838
CNPY2	canopy 2 homolog (zebrafish)	-2.19088	down	0.00305532	A_23_P53288
COL2A1	collagen, type II, alpha 1	-1.63451	down	8.7748e-06	A_23_P500464
COL4A5	collagen, type IV, alpha 5	-1.71526	down	0.00137263	A_23_P45365
COL4A6	collagen, type IV, alpha 6	-1.52376	down	0.00297648	A_23_P217379
COX4I1	cytochrome c oxidase subunit IV isoform 1	-2.28908	down	0.00448027	A_23_P141032
COX4I1	cytochrome c oxidase subunit IV isoform 1	-2.31281	down	0.00496869	A_23_P141029
COX5B	cytochrome c oxidase subunit Vb	-2.31218	down	0.00497777	A_23_P51069
COX6A1	cytochrome c oxidase subunit VIa polypeptide 1	-2.31151	down	0.00498552	A_32_P168247
COX6B1	cytochrome c oxidase subunit VIb polypeptide 1 (ubiquitous)	-2.30596	down	0.00487005	A_23_P108244
COX6C	cytochrome c oxidase subunit VIc	-2.08806	down	0.00307566	A_23_P8900
COX7A2	cytochrome c oxidase subunit VIIa polypeptide 2 (liver)	-2.31142	down	0.00499297	A_23_P81690
COX7C	cytochrome c oxidase subunit VIIc	-2.31182	down	0.00498715	A_23_P110811
COX8A	cytochrome c oxidase subunit 8A (ubiquitous)	-2.31175	down	0.00499696	A_23_P52639
CRCP	CGRP receptor component	-2.41483	down	0.00229406	A_24_P916656
CRTC1	CREB regulated transcription coactivator 1	-2.31157	down	0.00499276	A_23_P50773
CSNK1A1P	casein kinase 1, alpha 1 pseudogene	1.55824	up	0.00245433	A_32_P68408
CSRNP1	cysteine-serine-rich nuclear protein 1	-2.33058	down	0.00602653	A_23_P121011
CST1	cystatin SN	-1.52834	down	0.00136538	A_23_P112859
CTDSP1	CTD (carboxy-terminal domain, RNA polymerase II, polypeptide A) small phosphatase 1	-2.15874	down	0.0037956	A_23_P28263
CTDSP2	CTD (carboxy-terminal domain, RNA polymerase II, polypeptide A) small phosphatase 2	-1.88838	down	0.0087772	A_23_P81880
CTNNB1	catenin (cadherin-associated protein), beta 1, 88kDa	-1.72546	down	0.00798464	A_23_P29495
CTSA	cathepsin A	-2.31144	down	0.00498298	A_24_P74371
CTSD	cathepsin D	-1.55796	down	0.00464851	A_23_P52556
CTTNBP2	cortactin binding protein 2	-1.57626	down	0.00646595	A_23_P215744
CUTA	cutA divalent cation tolerance homolog (E. coli)	-2.14093	down	0.0106226	A_23_P214678
CYB5R3	cytochrome b5 reductase 3	-2.31163	down	0.00498553	A_23_P502224
CYP4F2	cytochrome P450, family 4, subfamily F, polypeptide 2	-1.80056	down	0.00500436	A_24_P168495
CYTB	cytochrome b	-2.31141	down	0.00499136	A_24_P551842
CYTH2	cytohesin 2	-1.59094	down	0.00228743	A_23_P119377
DAP3	death associated protein 3	-2.0615	down	0.00362222	A_23_P63067
DAZAP2	DAZ associated protein 2	-2.22587	down	0.00340594	A_23_P40025
DBI	diazepam binding inhibitor (GABA receptor modulator, acyl-Coenzyme A binding protein)	-2.15321	down	0.0131779	A_23_P79199
DBT	dihydrolipoamide branched chain transacylase E2	-2.38666	down	0.013189	A_24_P28524
DCAF12	DDB1 and CUL4 associated factor 12	1.5971	up	0.00327885	A_23_P255257
DCI	dodecenoyl-Coenzyme A delta isomerase (3,2 trans-enoyl-Coenzyme A isomerase)	-2.31202	down	0.00498945	A_23_P163647
DDAH2	dimethylarginine dimethylaminohydrolase 2	-2.19654	down	0.00115169	A_23_P19482
DDB1	damage-specific DNA binding protein 1, 127kDa	-1.57526	down	0.00171847	A_23_P258246
DDR1	discoidin domain receptor tyrosine kinase 1	-1.76333	down	0.000301297	A_24_P367289
DDR1	discoidin domain receptor tyrosine kinase 1	-2.27457	down	0.00417094	A_24_P123601
DDX5	DEAD (Asp-Glu-Ala-Asp) box polypeptide 5	-1.74601	down	0.012827	A_23_P15511
DEFB129	defensin, beta 129	2.9113	up	0.00802458	A_23_P102694
DENND1B	DENN/MADD domain containing 1B	1.92614	up	0.00358109	A_23_P201605
DENND1B	DENN/MADD domain containing 1B	2.20246	up	0.00567827	A_24_P943283
DEPDC5	DEP domain containing 5	1.69033	up	0.00117139	A_23_P91680
DHCR7	7-dehydrocholesterol reductase	-2.00291	down	0.0050199	A_23_P24444
DIAPH2	diaphanous homolog 2 (Drosophila)	1.57557	up	0.00990694	A_23_P85004
DIAPH3	diaphanous homolog 3 (Drosophila)	1.67054	up	0.00269388	A_23_P419254
DKK3	dickkopf homolog 3 (Xenopus laevis)	-1.63217	down	0.00519057	A_24_P261417
DLG3	discs, large homolog 3 (Drosophila)	1.5259	up	0.00210869	A_24_P74731
DLG5	discs, large homolog 5 (Drosophila)	-1.59596	down	0.00333583	A_24_P129632
DNM1P35	DNM1 pseudogene 35	-2.31138	down	0.00498688	A_23_P106472
DOCK7	dedicator of cytokinesis 7	1.81936	up	0.00079617	A_23_P331348
DRD4	dopamine receptor D4	-2.31231	down	0.00500447	A_23_P150162
DSCC1	defective in sister chromatid cohesion 1 homolog (S. cerevisiae)	1.60072	up	0.000114576	A_23_P252740
DST	dystonin	1.78697	up	0.00763426	A_23_P59388
DTL	denticleless homolog (Drosophila)	1.50735	up	0.00030773	A_23_P10385
DYNC1I2	dynein, cytoplasmic 1, intermediate chain 2	-2.31155	down	0.00497459	A_23_P331028
DYNLL1	dynein, light chain, LC8-type 1	-2.26263	down	0.00396543	A_23_P65031
EBP	emopamil binding protein (sterol isomerase)	-2.09917	down	0.00305484	A_23_P171077
EBPL	emopamil binding protein-like	-1.87433	down	0.00919396	A_23_P128554
ECE1	endothelin converting enzyme 1	-1.59015	down	0.00576323	A_24_P396375
EEF1A1	eukaryotic translation elongation factor 1 alpha 1	-2.04052	down	0.0130625	A_32_P47701
EEF1A1	eukaryotic translation elongation factor 1 alpha 1	-2.31095	down	0.00500493	A_32_P15320
EEF1A1	eukaryotic translation elongation factor 1 alpha 1	-2.31195	down	0.00498877	A_24_P763243
EEF1A1	eukaryotic translation elongation factor 1 alpha 1	-2.41189	down	0.00318125	A_32_P44316
EEF1B2	eukaryotic translation elongation factor 1 beta 2	-2.31161	down	0.00498929	A_23_P165535
EEF1B2	eukaryotic translation elongation factor 1 beta 2	-2.31204	down	0.00499453	A_32_P49616
EEF1D	eukaryotic translation elongation factor 1 delta (guanine nucleotide exchange protein)	-1.83457	down	0.00956769	A_23_P31840
EEF1D	eukaryotic translation elongation factor 1 delta (guanine nucleotide exchange protein)	-2.04051	down	0.00341143	A_24_P821168
EEF1D	eukaryotic translation elongation factor 1 delta (guanine nucleotide exchange protein)	-2.25778	down	0.00388686	A_24_P734297
EEF1D	eukaryotic translation elongation factor 1 delta (guanine nucleotide exchange protein)	-2.31219	down	0.00499408	A_24_P307002
EEF1D	eukaryotic translation elongation factor 1 delta (guanine nucleotide exchange protein)	-2.31231	down	0.00499588	A_23_P31833
EEF1G	eukaryotic translation elongation factor 1 gamma	-2.2095	down	0.00409906	A_24_P467358
EEF1G	eukaryotic translation elongation factor 1 gamma	-2.31176	down	0.00499135	A_24_P287198
EEF1G	eukaryotic translation elongation factor 1 gamma	-2.31179	down	0.00496422	A_23_P13344
EEF2	eukaryotic translation elongation factor 2	-2.24086	down	0.00361688	A_24_P87763
EFR3A	EFR3 homolog A (S. cerevisiae)	-1.68645	down	0.007204	A_23_P71513
EGR1	early growth response 1	-1.9162	down	0.00826791	A_23_P214080
EHBP1	EH domain binding protein 1	1.89488	up	0.00436263	A_24_P194886
EHBP1L1	EH domain binding protein 1-like 1	-1.5667	down	0.0116752	A_23_P148121
EIF1	eukaryotic translation initiation factor 1	-2.31126	down	0.00498434	A_32_P53049
EIF1	eukaryotic translation initiation factor 1	-2.31148	down	0.00499056	A_23_P45945
EIF3A	eukaryotic translation initiation factor 3, subunit A	-1.8257	down	0.0134241	A_23_P86550
EIF3C	eukaryotic translation initiation factor 3, subunit C	-2.31176	down	0.0049906	A_23_P77568
EIF3D	eukaryotic translation initiation factor 3, subunit D	-2.21156	down	0.00325192	A_23_P91702
EIF3D	eukaryotic translation initiation factor 3, subunit D	-2.31189	down	0.00498652	A_23_P91699
EIF3E	eukaryotic translation initiation factor 3, subunit E	-2.23271	down	0.00527338	A_23_P43141
EIF3E	eukaryotic translation initiation factor 3, subunit E	-2.26251	down	0.00396581	A_24_P206427
EIF3H	eukaryotic translation initiation factor 3, subunit H	-2.31178	down	0.00498672	A_23_P9061
EIF3K	eukaryotic translation initiation factor 3, subunit K	-2.31143	down	0.00499063	A_23_P90264
EIF3M	eukaryotic translation initiation factor 3, subunit M	-2.08718	down	0.00307911	A_23_P150446
EIF4A2	eukaryotic translation initiation factor 4A2	-2.26371	down	0.00417221	A_23_P121250
EIF4B	eukaryotic translation initiation factor 4B	-1.59401	down	0.000384141	A_24_P93251
EIF4B	eukaryotic translation initiation factor 4B	-1.79932	down	0.00124477	A_23_P162679
EIF4EBP1	eukaryotic translation initiation factor 4E binding protein 1	1.5042	up	0.00806521	A_23_P22224
EIF4EBP2	eukaryotic translation initiation factor 4E binding protein 2	-2.24125	down	0.00362789	A_23_P115922
EIF4H	eukaryotic translation initiation factor 4H	-1.61192	down	0.00258485	A_24_P720202
EIF4H	eukaryotic translation initiation factor 4H	-1.80789	down	0.0084956	A_32_P168886
EIF6	eukaryotic translation initiation factor 6	-2.12488	down	0.00336081	A_23_P210939
EML4	echinoderm microtubule associated protein like 4	-2.20943	down	0.00322188	A_23_P143127
EMX2OS	EMX2 opposite strand (non-protein coding)	-1.89234	down	0.0015704	A_24_P892472
EPCAM	epithelial cell adhesion molecule	-2.31255	down	0.00498019	A_23_P91081
EPS8L2	EPS8-like 2	-1.5105	down	0.0129934	A_23_P147822
ERCC6L	excision repair cross-complementing rodent repair deficiency, complementation group 6-like	1.56664	up	0.00394435	A_23_P96325
EREG	epiregulin	1.9915	up	0.00870426	A_24_P217520
ETFB	electron-transfer-flavoprotein, beta polypeptide	-2.29868	down	0.00471046	A_23_P107653
ETS2	v-ets erythroblastosis virus E26 oncogene homolog 2 (avian)	-1.50671	down	0.0068836	A_24_P314179
EXO1	exonuclease 1	1.7183	up	0.00245187	A_23_P23303
EXOC3L2	exocyst complex component 3-like 2	-2.3117	down	0.00499001	A_23_P38860
F11R	F11 receptor	-2.30926	down	0.00494141	A_24_P319364
F2	coagulation factor II (thrombin)	-1.86708	down	0.00228584	A_23_P94879
FABP1	fatty acid binding protein 1, liver	-2.31188	down	0.00498556	A_23_P79562
FADD	Fas (TNFRSF6)-associated via death domain	-1.59789	down	0.000952179	A_24_P278637
FAM101A	family with sequence similarity 101, member A	-2.23082	down	0.00346108	A_32_P200697
FAM102A	family with sequence similarity 102, member A	-1.6219	down	0.00341237	A_23_P112531
FAM128B	family with sequence similarity 128, member B	-2.31063	down	0.00510875	A_24_P6944
FAM128B	family with sequence similarity 128, member B	-2.31178	down	0.00498497	A_24_P212152
FAM129A	family with sequence similarity 129, member A	-1.53357	down	0.0116741	A_24_P233786
FAM134A	family with sequence similarity 134, member A	-1.53443	down	0.00974841	A_23_P142688
FAM134B	family with sequence similarity 134, member B	-1.62118	down	0.00778716	A_24_P266048
FAM134C	family with sequence similarity 134, member C	-1.5161	down	0.00154455	A_24_P185158
FAM161A	family with sequence similarity 161, member A	1.9454	up	0.012983	A_32_P82189
FAM174A	family with sequence similarity 174, member A	-1.58756	down	0.011149	A_23_P30283
FAM43B	family with sequence similarity 43, member B	-1.52928	down	2.39015e-05	A_32_P125338
FAM72D	family with sequence similarity 72, member D	1.98291	up	0.0024967	A_32_P151800
FAM90A1	family with sequence similarity 90, member A1	1.5844	up	0.00780421	A_23_P151059
FANCM	Fanconi anemia, complementation group M	1.74575	up	0.00578317	A_32_P79504
FASN	fatty acid synthase	-1.61872	down	0.0128743	A_23_P44132
FAU	Finkel-Biskis-Reilly murine sarcoma virus (FBR-MuSV) ubiquitously expressed	-2.02759	down	0.00415732	A_32_P11477
FAU	Finkel-Biskis-Reilly murine sarcoma virus (FBR-MuSV) ubiquitously expressed	-2.3117	down	0.00499297	A_23_P127438
FAU	Finkel-Biskis-Reilly murine sarcoma virus (FBR-MuSV) ubiquitously expressed	-2.31207	down	0.0049714	A_32_P11471
FBL	fibrillarin	-1.8399	down	0.0117242	A_23_P78892
FBL	fibrillarin	-2.31267	down	0.00495487	A_23_P78888
FBLIM1	filamin binding LIM protein 1	1.73529	up	0.00619701	A_24_P94222
FBLN5	fibulin 5	1.56948	up	0.00690067	A_24_P364591
FBXL17	F-box and leucine-rich repeat protein 17	-1.55908	down	0.0108886	A_32_P137632
FBXO11	F-box protein 11	1.62645	up	0.00853678	A_24_P357536
FBXO2	F-box protein 2	-1.88883	down	0.00644539	A_23_P45999
FCGRT	Fc fragment of IgG, receptor, transporter, alpha	-2.31181	down	0.00497716	A_23_P55936
FGFR3	fibroblast growth factor receptor 3	-1.93122	down	0.000257559	A_23_P212830
FGFR3	fibroblast growth factor receptor 3	-2.28987	down	0.00450079	A_23_P500501
FGG	fibrinogen gamma chain	-2.31163	down	0.00497739	A_23_P148088
FHIT	fragile histidine triad gene	-2.26559	down	0.0062708	A_24_P938313
FKBP2	FK506 binding protein 2, 13kDa	-2.31207	down	0.00497586	A_23_P161596
FLJ40330	hypothetical LOC645784	1.64042	up	0.00396424	A_24_P341089
FLJ40504	keratin 18 pseudogene	-2.14785	down	0.00283659	A_23_P373708
FLNA	filamin A, alpha	-1.80832	down	0.000734213	A_23_P96568
FLOT1	flotillin 1	-1.55158	down	0.00173325	A_23_P314526
FLVCR1	feline leukemia virus subgroup C cellular receptor 1	-1.82472	down	0.00704823	A_23_P12113
FNBP1L	formin binding protein 1-like	-1.55556	down	0.000797294	A_23_P417942
FOLR1	folate receptor 1 (adult)	-1.76747	down	0.0134939	A_23_P53176
FOLR3	folate receptor 3 (gamma)	-1.59852	down	0.00773959	A_24_P252996
FOXRED2	FAD-dependent oxidoreductase domain containing 2	-1.50127	down	0.0128344	A_23_P369948
FRYL	FRY-like	1.62254	up	0.00726966	A_24_P68229
FTH1	ferritin, heavy polypeptide 1	-2.31121	down	0.00500259	A_32_P342064
FTH1	ferritin, heavy polypeptide 1	-2.31172	down	0.00498605	A_24_P58337
FTH1	ferritin, heavy polypeptide 1	-2.31182	down	0.0049841	A_32_P111565
FTL	ferritin, light polypeptide	-2.20732	down	0.00391174	A_23_P50504
FTL	ferritin, light polypeptide	-2.2342	down	0.00351475	A_23_P50498
FTL	ferritin, light polypeptide	-2.31188	down	0.00497558	A_32_P155247
FTSJD2	FtsJ methyltransferase domain containing 2	-2.31178	down	0.0049897	A_24_P179339
FTSJD2	FtsJ methyltransferase domain containing 2	-2.31451	down	0.00502198	A_24_P179336
FUT6	fucosyltransferase 6 (alpha (1,3) fucosyltransferase)	-2.31198	down	0.00495983	A_23_P252664
FXYD2	FXYD domain containing ion transport regulator 2	-1.81201	down	0.0133263	A_24_P196562
GAA	glucosidase, alpha; acid	-1.74935	down	0.00236874	A_23_P153026
GABARAPL2	GABA(A) receptor-associated protein-like 2	-1.90939	down	0.0100586	A_23_P118313
GAGE7	G antigen 7	-2.20517	down	0.00540659	A_24_P228796
GAL3ST1	galactose-3-O-sulfotransferase 1	-1.51837	down	0.00595349	A_23_P120863
GAS5	growth arrest-specific 5 (non-protein coding)	-1.7578	down	0.0110222	A_32_P230828
GATM	glycine amidinotransferase (L-arginine:glycine amidinotransferase)	-1.69245	down	0.0128397	A_23_P129064
GDF15	growth differentiation factor 15	-2.04758	down	0.00519211	A_23_P16523
GGT6	gamma-glutamyltransferase 6	-2.31169	down	0.00499096	A_23_P66774
GJB1	gap junction protein, beta 1, 32kDa	-2.05623	down	0.00204542	A_24_P404840
GK	glycerol kinase	-1.53029	down	0.0064656	A_24_P100387
GLB1	galactosidase, beta 1	-2.13607	down	0.00281758	A_23_P61529
GLG1	golgi glycoprotein 1	-2.16959	down	0.00290877	A_23_P206510
GLS	glutaminase	-1.7226	down	0.000578696	A_23_P308800
GLTSCR2	glioma tumor suppressor candidate region gene 2	-2.34847	down	0.00519498	A_23_P39125
GNAS	GNAS complex locus	-2.23951	down	0.00444678	A_24_P418809
GNAS	GNAS complex locus	-2.31105	down	0.00499443	A_24_P273666
GNB2L1	guanine nucleotide binding protein (G protein), beta polypeptide 2-like 1	-2.31119	down	0.00497211	A_23_P41716
GNPTAB	N-acetylglucosamine-1-phosphate transferase, alpha and beta subunits	-1.57436	down	0.0136024	A_23_P204380
GNRH2	gonadotropin-releasing hormone 2	-1.78735	down	0.00267662	A_23_P40272
GNRH2	gonadotropin-releasing hormone 2	-2.30138	down	0.00261042	A_24_P323072
GOLGA2	golgin A2	-1.63951	down	0.00916812	A_24_P910297
GOLGA6L4	golgin A6 family-like 4	1.55015	up	0.00850328	A_32_P169491
GPR56	G protein-coupled receptor 56	-2.11952	down	0.0028543	A_23_P206280
GPRC5C	G protein-coupled receptor, family C, group 5, member C	-1.64945	down	0.0124031	A_32_P109029
GPRC5C	G protein-coupled receptor, family C, group 5, member C	-1.83336	down	0.00170997	A_23_P38167
GPX1	glutathione peroxidase 1	-2.30365	down	0.00489363	A_23_P250671
GRID1	glutamate receptor, ionotropic, delta 1	-1.51038	down	0.00640388	A_23_P32805
GRLF1	glucocorticoid receptor DNA binding factor 1	-1.56237	down	0.00383403	A_24_P44845
GRN	granulin	-2.31157	down	0.00498722	A_23_P49708
GSK3B	glycogen synthase kinase 3 beta	1.75379	up	0.00746188	A_23_P251342
GSTA2	glutathione S-transferase alpha 2	-2.31144	down	0.00498642	A_24_P300394
GSTA5	glutathione S-transferase alpha 5	-2.31147	down	0.00498558	A_23_P93141
GSTO1	glutathione S-transferase omega 1	-1.98867	down	0.00607972	A_23_P1254
GSTP1	glutathione S-transferase pi 1	-2.34052	down	0.00552903	A_23_P202658
GTF2I	general transcription factor IIi	-2.25419	down	0.00380591	A_23_P168567
GTF2IRD1	GTF2I repeat domain containing 1	-1.66212	down	0.0004467	A_23_P257694
GULP1	GULP, engulfment adaptor PTB domain containing 1	-1.62554	down	0.00284673	A_23_P332399
GUSB	glucuronidase, beta	-1.93246	down	0.00923771	A_23_P334608
H2AFJ	H2A histone family, member J	-2.18955	down	0.00303861	A_23_P204277
H3F3A	H3 histone, family 3A	-2.31157	down	0.00499247	A_32_P208424
H3F3A	H3 histone, family 3A	-2.31162	down	0.00498877	A_23_P23141
H3F3A	H3 histone, family 3A	-2.3117	down	0.00500869	A_24_P105298
H3F3A	H3 histone, family 3A	-2.31202	down	0.00495692	A_24_P323835
H3F3B	H3 histone, family 3B (H3.3B)	-2.27383	down	0.00417526	A_24_P82419
H3F3B	H3 histone, family 3B (H3.3B)	-2.31161	down	0.00498129	A_23_P152516
H3F3C	H3 histone, family 3C	-2.3119	down	0.00499483	A_32_P12214
HBA1	hemoglobin, alpha 1	2.05667	up	0.00358105	A_23_P37856
hCG_19809	eukaryotic translation elongation factor 1 beta 2-like	-2.31156	down	0.00498409	A_24_P109821
HCN2	hyperpolarization activated cyclic nucleotide-gated potassium channel 2	-2.31225	down	0.00499028	A_23_P342612
HERPUD1	homocysteine-inducible, endoplasmic reticulum stress-inducible, ubiquitin-like domain member 1	-2.31194	down	0.00498971	A_23_P54846
HES1	hairy and enhancer of split 1, (Drosophila)	-2.06573	down	0.0112003	A_23_P6596
HGS	hepatocyte growth factor-regulated tyrosine kinase substrate	-2.0737	down	0.00320744	A_23_P72627
HIF1A	hypoxia inducible factor 1, alpha subunit (basic helix-loop-helix transcription factor)	-1.51025	down	0.000795351	A_24_P56388
HIGD1A	HIG1 hypoxia inducible domain family, member 1A	-1.55994	down	0.0135438	A_24_P548866
HINT1	histidine triad nucleotide binding protein 1	-1.93724	down	0.00946434	A_32_P336445
HINT1	histidine triad nucleotide binding protein 1	-2.3111	down	0.00500649	A_32_P47554
HIPK2	homeodomain interacting protein kinase 2	-1.84117	down	0.00339547	A_23_P169756
HIPK2	homeodomain interacting protein kinase 2	-1.89838	down	0.00465067	A_23_P169766
HIST1H2BC	histone cluster 1, H2bc	-1.53779	down	0.00248418	A_23_P93180
HIST1H2BG	histone cluster 1, H2bg	-1.6122	down	0.000561799	A_23_P167997
HIST1H2BI	histone cluster 1, H2bi	-1.54955	down	0.0101685	A_23_P111041
HIST1H2BM	histone cluster 1, H2bm	-1.51617	down	0.00336783	A_24_P3783
HIST1H4C	histone cluster 1, H4c	-2.31165	down	0.00498993	A_23_P214487
HIST2H2AA4	histone cluster 2, H2aa4	-1.91818	down	0.00271617	A_23_P309381
HIST2H2AB	histone cluster 2, H2ab	2.0993	up	0.00668981	A_23_P343927
HIST3H3	histone cluster 3, H3	-2.31197	down	0.00498626	A_23_P137909
HLA-C	major histocompatibility complex, class I, C	-2.31114	down	0.00498574	A_24_P298409
HLA-C	major histocompatibility complex, class I, C	-2.3125	down	0.00499378	A_23_P113716
HLA-G	major histocompatibility complex, class I, G	-2.2928	down	0.00453991	A_24_P311926
HMGN2	high-mobility group nucleosomal binding domain 2	-2.31197	down	0.00499109	A_32_P41487
HN1	hematological and neurological expressed 1	-2.26651	down	0.00403965	A_23_P100632
HNRNPA0	heterogeneous nuclear ribonucleoprotein A0	-1.61043	down	0.00255674	A_23_P252449
HNRNPA0	heterogeneous nuclear ribonucleoprotein A0	-1.65346	down	0.00424571	A_24_P371670
HNRNPA1	heterogeneous nuclear ribonucleoprotein A1	-2.30369	down	0.00479667	A_24_P454313
HNRNPA1	heterogeneous nuclear ribonucleoprotein A1	-2.31124	down	0.00498745	A_32_P42197
HNRNPA1L2	heterogeneous nuclear ribonucleoprotein A1-like 2	-2.11954	down	0.00381897	A_32_P8015
HNRNPM	heterogeneous nuclear ribonucleoprotein M	-2.22191	down	0.00920086	A_23_P315252
HOXA3	homeobox A3	-2.31171	down	0.00500113	A_23_P111571
HS2ST1	heparan sulfate 2-O-sulfotransferase 1	-2.3115	down	0.00498505	A_32_P150928
HSBP1	heat shock factor binding protein 1	-2.2052	down	0.00344936	A_23_P328511
HSP90B1	heat shock protein 90kDa beta (Grp94), member 1	-2.31133	down	0.00498636	A_23_P2601
HSPA8	heat shock 70kDa protein 8	-2.31112	down	0.00499048	A_23_P24594
HSPA8	heat shock 70kDa protein 8	-2.31118	down	0.00500548	A_32_P13728
HSPA8	heat shock 70kDa protein 8	-2.3114	down	0.00498822	A_24_P287129
HSPD1	heat shock 60kDa protein 1 (chaperonin)	-2.31227	down	0.00498544	A_32_P25273
HSPE1	heat shock 10kDa protein 1 (chaperonin 10)	-2.31134	down	0.00499107	A_23_P56922
ID2	inhibitor of DNA binding 2, dominant negative helix-loop-helix protein	-1.5231	down	4.79009e-05	A_32_P69368
ID2	inhibitor of DNA binding 2, dominant negative helix-loop-helix protein	-2.17574	down	0.00572989	A_23_P143143
IDH1	isocitrate dehydrogenase 1 (NADP+), soluble	-1.64728	down	0.00309036	A_32_P45009
IER2	immediate early response 2	-2.31084	down	0.0050015	A_23_P153905
IER2	immediate early response 2	-2.31361	down	0.00498347	A_32_P36235
IER3	immediate early response 3	-1.50113	down	0.00522872	A_23_P42257
IGDCC3	immunoglobulin superfamily, DCC subclass, member 3	-1.6324	down	0.000769578	A_23_P3274
IGF2	insulin-like growth factor 2 (somatomedin A)	-2.31141	down	0.00500024	A_23_P150609
IGF2	insulin-like growth factor 2 (somatomedin A)	1.98479	up	0.00124259	A_24_P936758
IRF2BP2	interferon regulatory factor 2 binding protein 2	-2.26026	down	0.00392031	A_23_P46588
IRS1	insulin receptor substrate 1	-1.50077	down	0.0123793	A_24_P225679
ITGA9	integrin, alpha 9	-1.65088	down	0.00532458	A_24_P607904
ITGB1	integrin, beta 1 (fibronectin receptor, beta polypeptide, antigen CD29 includes MDF2, MSK12)	-2.26866	down	0.00507449	A_32_P95397
ITGB8	integrin, beta 8	-1.57204	down	0.0092146	A_24_P759477
ITIH2	inter-alpha (globulin) inhibitor H2	-1.75894	down	0.00794648	A_23_P202053
ITM2C	integral membrane protein 2C	-2.13402	down	0.000135335	A_24_P379820
ITPRIPL1	inositol 1,4,5-triphosphate receptor interacting protein-like 1	1.60532	up	0.00358372	A_32_P525524
KCNG3	potassium voltage-gated channel, subfamily G, member 3	1.71953	up	0.0135537	A_32_P800799
KDELR2	KDEL (Lys-Asp-Glu-Leu) endoplasmic reticulum protein retention receptor 2	-2.16719	down	0.00405978	A_24_P410686
KHSRP	KH-type splicing regulatory protein	-2.2663	down	0.00510253	A_23_P16157
KIAA0368	KIAA0368	1.51664	up	0.0104415	A_24_P226962
KIAA1217	KIAA1217	-1.64271	down	0.00493586	A_32_P225092
KIF12	kinesin family member 12	-1.89282	down	0.00708994	A_23_P386356
KIF14	kinesin family member 14	1.7602	up	0.00447085	A_23_P149668
KIF18A	kinesin family member 18A	1.61837	up	0.00259518	A_23_P150667
KIF5C	kinesin family member 5C	-1.84099	down	0.00684218	A_32_P154473
KIFC1	kinesin family member C1	1.64397	up	0.0133749	A_23_P133956
KIR2DL4	killer cell immunoglobulin-like receptor, two domains, long cytoplasmic tail, 4	2.4025	up	0.0051292	A_24_P350622
KLC3	kinesin light chain 3	-2.31152	down	0.00498982	A_23_P4653
KLC4	kinesin light chain 4	-1.7558	down	0.000750802	A_23_P133799
KLF3	Kruppel-like factor 3 (basic)	-1.61631	down	0.00705382	A_24_P414376
KLHL22	kelch-like 22 (Drosophila)	-1.71744	down	0.00401987	A_24_P117323
KPNB1	karyopherin (importin) beta 1	-1.87353	down	0.00813798	A_32_P184727
KRT18	keratin 18	-2.14202	down	0.00550418	A_24_P42136
KRT18	keratin 18	-2.31092	down	0.00498074	A_23_P99320
KRT18	keratin 18	-2.31168	down	0.00498936	A_32_P151544
KRT19	keratin 19	-2.31222	down	0.00496917	A_23_P66798
KRTCAP2	keratinocyte associated protein 2	-1.8371	down	0.0103462	A_23_P149249
LAMA1	laminin, alpha 1	-2.08069	down	0.00377357	A_24_P100613
LAMB3	laminin, beta 3	-2.31139	down	0.00498475	A_23_P86012
LAMP1	lysosomal-associated membrane protein 1	-2.31179	down	0.00499843	A_23_P162846
LAPTM4A	lysosomal protein transmembrane 4 alpha	-2.30395	down	0.00478925	A_23_P90659
LARP4	La ribonucleoprotein domain family, member 4	1.60552	up	0.000965269	A_23_P36860
LBX1	ladybird homeobox 1	-2.31179	down	0.00499343	A_23_P86493
LBX2	ladybird homeobox 2	1.70074	up	0.00244397	A_23_P79458
LCE1D	late cornified envelope 1D	-2.31135	down	0.00497478	A_23_P375524
LCE5A	late cornified envelope 5A	-2.18614	down	0.0103729	A_23_P304530
LDHA	lactate dehydrogenase A	-2.0463	down	0.00687355	A_32_P231391
LDHA	lactate dehydrogenase A	-2.05561	down	0.00484903	A_32_P44568
LDHA	lactate dehydrogenase A	-2.11016	down	0.00432607	A_23_P47565
LDHB	lactate dehydrogenase B	-2.31144	down	0.00499158	A_23_P53476
LEPREL1	leprecan-like 1	-2.03688	down	0.0135226	A_23_P69179
LEPROT	leptin receptor overlapping transcript	-1.63627	down	0.000965938	A_24_P148094
LGALS2	lectin, galactoside-binding, soluble, 2	-2.31174	down	0.00500025	A_23_P120902
LGALS3	lectin, galactoside-binding, soluble, 3	-2.31168	down	0.00498674	A_23_P128919
LGR4	leucine-rich repeat-containing G protein-coupled receptor 4	-1.51559	down	0.00205239	A_32_P17765
LIMCH1	LIM and calponin homology domains 1	-1.52994	down	0.00956079	A_32_P117354
LIN37	lin-37 homolog (C. elegans)	1.58391	up	0.00395447	A_23_P165186
LOC100128180	PRO2116	1.91391	up	0.0011612	A_24_P934374
LOC100131510	hypothetical LOC100131510	2.30708	up	0.00631131	A_24_P323754
LOC100132247	similar to Uncharacterized protein KIAA0220	-2.06544	down	0.00334287	A_32_P174151
LOC100132247	similar to Uncharacterized protein KIAA0220	-2.31179	down	0.00498731	A_24_P167877
LOC100132738	similar to hCG1817845	1.63268	up	2.25324e-05	A_24_P707860
LOC100132831	A20-binding inhibitor of NF-kappaB activation 2 pseudogene	-1.64896	down	0.00634848	A_32_P41496
LOC100133130	PRO1102	1.84378	up	0.0115913	A_23_P377411
LOC100272228	hypothetical LOC100272228	1.54202	up	0.0107709	A_24_P864142
LOC100288985	hypothetical protein LOC100288985	-2.22757	down	0.000754208	A_32_P192842
LOC100292244	similar to SLC25A5 protein	-1.92441	down	0.0119401	A_32_P123
LOC100292388	hypothetical protein LOC100292388	-2.31247	down	0.00501621	A_32_P132422
LOC100292492	similar to ribosomal protein 10	-2.31156	down	0.00498847	A_32_P208856
LOC100293539	similar to ribosomal protein 10	-2.31225	down	0.00499244	A_24_P650893
LOC126170	peptidylprolyl isomerase A pseudogene	-1.50724	down	0.00273296	A_24_P101722
LOC222159	hypothetical protein LOC222159	1.83321	up	0.00785804	A_24_P592487
LOC388889	hypothetical LOC388889	3.07323	up	0.012848	A_24_P753331
LOC390595	similar to ubiquitin-associated protein 1 (predicted)	1.61666	up	0.00160514	A_24_P481783
LOC391769	histone cluster 2, H3c pseudogene	-2.31191	down	0.00500266	A_24_P7934
LOC401859	similar to TRIMCyp	-2.3119	down	0.00497093	A_24_P230130
LOC440311	glioma tumor suppressor candidate region gene 2 pseudogene	-2.31155	down	0.00499104	A_32_P111507
LOC643668	similar to protease (prosome, macropain) 26S subunit, ATPase 1	-1.59768	down	0.00706473	A_24_P59099
LOC644950	similar to histone H3.3B	-2.0472	down	0.00708861	A_24_P229756
LOC728800	similar to FLJ00402 protein	1.58553	up	0.00802868	A_24_P247823
LOC729313	hypothetical LOC729313	-1.96267	down	0.0044294	A_24_P341476
LOC731275	hypothetical LOC731275	2.2092	up	0.00792896	A_24_P401981
LOXHD1	lipoxygenase homology domains 1	1.62513	up	0.0104207	A_24_P196216
LPCAT3	lysophosphatidylcholine acyltransferase 3	-1.7565	down	0.000651509	A_23_P64938
LRCH1	leucine-rich repeats and calponin homology (CH) domain containing 1	1.85424	up	0.000298736	A_24_P170774
LRFN3	leucine rich repeat and fibronectin type III domain containing 3	-1.53686	down	0.00691052	A_23_P50775
LRP10	low density lipoprotein receptor-related protein 10	-1.80121	down	0.000275583	A_24_P99216
LRRC40	leucine rich repeat containing 40	-1.75813	down	0.013031	A_23_P148969
LRRC58	leucine rich repeat containing 58	1.55905	up	0.00444473	A_24_P23865
LUC7L	LUC7-like (S. cerevisiae)	-1.55973	down	0.00122197	A_23_P106737
LY6E	lymphocyte antigen 6 complex, locus E	-1.76791	down	0.00143366	A_24_P317762
LY6K	lymphocyte antigen 6 complex, locus K	2.12749	up	0.0115329	A_32_P202214
LYPD3	LY6/PLAUR domain containing 3	-1.50487	down	0.0022069	A_24_P48495
LYPLA2	lysophospholipase II	-1.81781	down	0.00359457	A_24_P276490
LYPLA2P1	lysophospholipase II pseudogene 1	-1.76677	down	0.00257986	A_24_P66270
MACF1	microtubule-actin crosslinking factor 1	2.13721	up	0.0123773	A_24_P418637
MAF1	MAF1 homolog (S. cerevisiae)	-1.57986	down	0.00323359	A_23_P33072
MAGED2	melanoma antigen family D, 2	-1.61772	down	0.0122022	A_23_P33894
MALAT1	metastasis associated lung adenocarcinoma transcript 1 (non-protein coding)	-1.67962	down	0.0108	A_23_P21143
MALAT1	metastasis associated lung adenocarcinoma transcript 1 (non-protein coding)	-2.3115	down	0.00499754	A_24_P829261
MALAT1	metastasis associated lung adenocarcinoma transcript 1 (non-protein coding)	1.56561	up	0.0108111	A_24_P25698
MAN2B1	mannosidase, alpha, class 2B, member 1	-1.92362	down	0.00819158	A_23_P27613
MAP7	microtubule-associated protein 7	-1.52162	down	0.00945059	A_24_P98021
MARCH11	membrane-associated ring finger (C3HC4) 11	-1.66049	down	0.00990083	A_24_P33508
MCL1	myeloid cell leukemia sequence 1 (BCL2-related)	-1.98109	down	0.00558358	A_24_P336754
MCM3APAS	MCM3AP antisense RNA (non-protein coding)	1.75944	up	0.00304516	A_23_P256694
MCM7	minichromosome maintenance complex component 7	-1.87251	down	0.00880685	A_23_P93690
MDH1	malate dehydrogenase 1, NAD (soluble)	-2.189	down	0.00331831	A_23_P101950
MEGF8	multiple EGF-like-domains 8	-1.69498	down	0.00689018	A_23_P335198
MFGE8	milk fat globule-EGF factor 8 protein	-1.59649	down	0.00831785	A_24_P133584
MGC10814	hypothetical protein MGC10814	-2.31091	down	0.0049879	A_23_P79032
MGST3	microsomal glutathione S-transferase 3	-2.31141	down	0.00498622	A_23_P51548
MIF	macrophage migration inhibitory factor (glycosylation-inhibiting factor)	-2.30936	down	0.00505477	A_23_P91619
MINK1	misshapen-like kinase 1 (zebrafish)	1.576	up	0.00842593	A_23_P164307
MLL	myeloid/lymphoid or mixed-lineage leukemia (trithorax homolog, Drosophila)	1.64001	up	0.00841149	A_24_P281913
MLL3	myeloid/lymphoid or mixed-lineage leukemia 3	-2.33543	down	0.00394378	A_24_P204269
MLL3	myeloid/lymphoid or mixed-lineage leukemia 3	1.61634	up	0.000154094	A_24_P840688
MMP11	matrix metallopeptidase 11 (stromelysin 3)	-1.50062	down	0.00089602	A_23_P57417
MOGS	mannosyl-oligosaccharide glucosidase	-1.66618	down	0.0123409	A_23_P108662
MOGS	mannosyl-oligosaccharide glucosidase	-1.83107	down	0.00495607	A_24_P414045
MPHOSPH9	M-phase phosphoprotein 9	2.1723	up	0.000459794	A_23_P13657
MPPE1	metallophosphoesterase 1	-1.6956	down	0.00253222	A_24_P390833
MRPL21	mitochondrial ribosomal protein L21	-1.84276	down	0.0127968	A_23_P115955
MRPL43	mitochondrial ribosomal protein L43	-2.09208	down	0.00301587	A_23_P63689
MRPL49	mitochondrial ribosomal protein L49	-1.5102	down	0.00681045	A_24_P232500
MRPL51	mitochondrial ribosomal protein L51	-2.19135	down	0.00304697	A_23_P99138
MRPS24	mitochondrial ribosomal protein S24	-2.25413	down	0.00382111	A_23_P42884
MRPS36	mitochondrial ribosomal protein S36	-2.04712	down	0.00411703	A_23_P29575
MSMB	microseminoprotein, beta-	-2.17409	down	0.000678161	A_23_P75024
MSMB	microseminoprotein, beta-	-2.18995	down	0.00383585	A_24_P146683
MTCH1	mitochondrial carrier homolog 1 (C. elegans)	-1.74616	down	0.00193245	A_24_P235012
MTCH1	mitochondrial carrier homolog 1 (C. elegans)	-2.31199	down	0.00496492	A_23_P145388
MTMR1	myotubularin related protein 1	1.73228	up	0.00573129	A_24_P290874
MTMR6	myotubularin related protein 6	1.88514	up	0.00261509	A_23_P25515
MTRF1L	mitochondrial translational release factor 1-like	-1.53003	down	0.0116518	A_32_P41662
MXD4	MAX dimerization protein 4	-1.58938	down	0.00229346	A_24_P234732
MYL12A	myosin, light chain 12A, regulatory, non-sarcomeric	-1.90154	down	0.00947642	A_23_P4572
MYL12B	myosin, light chain 12B, regulatory	-2.12209	down	0.00370617	A_24_P75230
MYL12B	myosin, light chain 12B, regulatory	-2.31335	down	0.00498569	A_32_P42925
MYL6	myosin, light chain 6, alkali, smooth muscle and non-muscle	-2.11527	down	0.00308523	A_24_P56130
MYL6	myosin, light chain 6, alkali, smooth muscle and non-muscle	-2.24845	down	0.00372491	A_23_P344973
MYO1B	myosin IB	-1.73419	down	0.0053682	A_23_P361049
MYO1C	myosin IC	-2.05843	down	0.00252277	A_23_P164022
MYO1D	myosin ID	1.57276	up	0.00604413	A_24_P119609
NA	NA	-1.50097	down	0.00191271	A_24_P246963
NA	NA	-1.50413	down	0.00457011	A_24_P507313
NA	NA	-1.51318	down	0.00389435	A_32_P23145
NA	NA	-1.51693	down	0.00263859	A_24_P393141
NA	NA	-1.5264	down	0.00136568	A_24_P577289
NA	NA	-1.53171	down	0.00360802	A_24_P646168
NA	NA	-1.53343	down	0.0104572	A_32_P121549
NA	NA	-1.54162	down	0.00981904	A_32_P97315
NA	NA	-1.54357	down	0.000999291	A_24_P264143
NA	NA	-1.54537	down	0.013523	A_24_P84112
NA	NA	-1.55776	down	0.00615689	A_32_P214969
NA	NA	-1.5634	down	0.0120048	A_24_P928017
NA	NA	-1.56389	down	0.00708684	A_32_P6541
NA	NA	-1.5672	down	0.00449323	A_24_P152144
NA	NA	-1.5673	down	0.0130231	A_24_P827738
NA	NA	-1.57054	down	0.00810957	A_32_P41698
NA	NA	-1.57797	down	0.00433668	A_32_P145159
NA	NA	-1.57855	down	0.00264885	A_24_P178654
NA	NA	-1.5817	down	0.00862306	A_32_P185881
NA	NA	-1.58866	down	0.00300936	A_24_P273114
NA	NA	-1.58972	down	0.00526479	A_32_P181443
NA	NA	-1.5922	down	0.00500682	A_32_P212955
NA	NA	-1.60031	down	0.010954	A_32_P181061
NA	NA	-1.60261	down	0.0121833	A_24_P83808
NA	NA	-1.6054	down	0.0128708	A_32_P114146
NA	NA	-1.60692	down	6.02023e-05	A_32_P65926
NA	NA	-1.61046	down	0.00246023	A_32_P153469
NA	NA	-1.61383	down	0.00561178	A_32_P18475
NA	NA	-1.62251	down	0.000105783	A_24_P323664
NA	NA	-1.624	down	0.000562226	A_32_P835626
NA	NA	-1.62498	down	0.00490769	A_24_P392099
NA	NA	-1.62985	down	0.0054448	A_32_P86517
NA	NA	-1.63944	down	0.00193402	A_23_P91615
NA	NA	-1.64098	down	0.0123308	A_24_P255663
NA	NA	-1.64146	down	0.00039011	A_32_P160186
NA	NA	-1.64307	down	0.0134749	A_24_P677525
NA	NA	-1.64491	down	0.00169757	A_32_P58977
NA	NA	-1.64814	down	0.00752274	A_24_P135801
NA	NA	-1.64935	down	0.00158977	A_32_P221352
NA	NA	-1.651	down	0.0047226	A_24_P923676
NA	NA	-1.65543	down	0.00842586	A_32_P155786
NA	NA	-1.67399	down	0.00190457	A_24_P289188
NA	NA	-1.67487	down	0.00136654	A_32_P132545
NA	NA	-1.67548	down	0.00923242	A_24_P118422
NA	NA	-1.67691	down	0.00324086	A_32_P138042
NA	NA	-1.68637	down	0.00412658	A_24_P392790
NA	NA	-1.69188	down	3.03771e-05	A_32_P158723
NA	NA	-1.69325	down	0.00499243	A_32_P202438
NA	NA	-1.69603	down	9.39742e-05	A_32_P42224
NA	NA	-1.7081	down	0.00260962	A_32_P35668
NA	NA	-1.71289	down	0.00363361	A_32_P75661
NA	NA	-1.72819	down	1.27044e-05	A_32_P95894
NA	NA	-1.72911	down	0.0100464	A_32_P188143
NA	NA	-1.73028	down	0.00387991	A_32_P24877
NA	NA	-1.74102	down	0.0125827	A_32_P96933
NA	NA	-1.74259	down	0.00534464	A_32_P220109
NA	NA	-1.74542	down	0.00597969	A_32_P62056
NA	NA	-1.75515	down	0.000232177	A_32_P185682
NA	NA	-1.75526	down	0.0048175	A_32_P37775
NA	NA	-1.75964	down	0.0127271	A_24_P856176
NA	NA	-1.76312	down	0.0128631	A_24_P614579
NA	NA	-1.77454	down	0.0051145	A_32_P2213
NA	NA	-1.78561	down	0.00922673	A_24_P850428
NA	NA	-1.78653	down	0.0102483	A_24_P358279
NA	NA	-1.79968	down	0.00622447	A_32_P213103
NA	NA	-1.82994	down	0.000685442	A_32_P147189
NA	NA	-1.83005	down	0.0128075	A_24_P161733
NA	NA	-1.83228	down	0.000355925	A_32_P35303
NA	NA	-1.84091	down	0.00839605	A_24_P714707
NA	NA	-1.84532	down	0.00208384	A_32_P224751
NA	NA	-1.84765	down	0.0111334	A_23_P146736
NA	NA	-1.85703	down	0.000737013	A_32_P63365
NA	NA	-1.85729	down	0.0126388	A_24_P922101
NA	NA	-1.87627	down	9.1951e-06	A_24_P152345
NA	NA	-1.88746	down	0.00652259	A_24_P350307
NA	NA	-1.92965	down	0.0114057	A_24_P144183
NA	NA	-1.93115	down	0.00797811	A_24_P125311
NA	NA	-1.94098	down	0.00997434	A_24_P178784
NA	NA	-1.96615	down	0.00825579	A_24_P930597
NA	NA	-1.98157	down	0.00604663	A_24_P15821
NA	NA	-1.98407	down	0.00516249	A_24_P109941
NA	NA	-1.99394	down	0.0049496	A_23_P137830
NA	NA	-2.00421	down	0.00472279	A_23_P350295
NA	NA	-2.00856	down	0.00445853	A_24_P32895
NA	NA	-2.01107	down	0.00545493	A_24_P135515
NA	NA	-2.03163	down	0.00405832	A_24_P135501
NA	NA	-2.03465	down	0.00338144	A_24_P862524
NA	NA	-2.05007	down	0.000224762	A_24_P350008
NA	NA	-2.05635	down	0.0044963	A_24_P332471
NA	NA	-2.06229	down	0.000938063	A_32_P151557
NA	NA	-2.06326	down	0.00110335	A_24_P485271
NA	NA	-2.09552	down	0.00136557	A_32_P18147
NA	NA	-2.10161	down	0.00617728	A_24_P332482
NA	NA	-2.10731	down	0.00388696	A_24_P631993
NA	NA	-2.11241	down	0.00490831	A_24_P41593
NA	NA	-2.1239	down	0.00305814	A_23_P95499
NA	NA	-2.12498	down	0.00371643	A_24_P161459
NA	NA	-2.1279	down	0.000456663	A_24_P571937
NA	NA	-2.13329	down	0.00283172	A_24_P323778
NA	NA	-2.13726	down	0.0125877	A_24_P7785
NA	NA	-2.14014	down	0.00518723	A_24_P195629
NA	NA	-2.14433	down	0.00283403	A_24_P584463
NA	NA	-2.14556	down	0.0017197	A_32_P137408
NA	NA	-2.14763	down	0.00308493	A_23_P48001
NA	NA	-2.14948	down	0.006874	A_23_P58072
NA	NA	-2.15029	down	0.0036843	A_24_P212654
NA	NA	-2.15957	down	0.0125264	A_24_P32836
NA	NA	-2.15981	down	0.00286044	A_24_P42495
NA	NA	-2.16607	down	0.00288902	A_24_P203827
NA	NA	-2.16807	down	0.0117839	A_24_P263843
NA	NA	-2.19248	down	0.00993734	A_24_P307205
NA	NA	-2.19759	down	0.00310325	A_24_P298962
NA	NA	-2.20427	down	0.00452639	A_24_P383330
NA	NA	-2.20557	down	0.00319304	A_24_P298464
NA	NA	-2.20714	down	0.000545535	A_24_P177795
NA	NA	-2.2124	down	0.00336164	A_24_P92722
NA	NA	-2.21843	down	0.00834144	A_23_P333129
NA	NA	-2.21892	down	0.00443443	A_24_P928604
NA	NA	-2.22259	down	0.00739232	A_32_P232543
NA	NA	-2.2228	down	0.00364567	A_24_P334208
NA	NA	-2.22456	down	0.00339234	A_32_P34522
NA	NA	-2.23065	down	0.00771962	A_24_P780393
NA	NA	-2.23513	down	0.000328675	A_24_P766205
NA	NA	-2.23595	down	0.00354534	A_24_P374513
NA	NA	-2.24243	down	0.00364292	A_24_P186764
NA	NA	-2.24766	down	0.00698711	A_32_P170368
NA	NA	-2.2517	down	0.00679439	A_24_P306968
NA	NA	-2.25178	down	0.00378241	A_24_P290293
NA	NA	-2.25398	down	0.0038272	A_24_P110082
NA	NA	-2.25664	down	0.00663655	A_24_P914088
NA	NA	-2.25908	down	0.00486762	A_24_P33607
NA	NA	-2.27207	down	0.00607589	A_24_P136011
NA	NA	-2.28344	down	0.00570688	A_24_P160920
NA	NA	-2.28924	down	0.00553382	A_32_P160200
NA	NA	-2.29013	down	0.00450793	A_24_P375849
NA	NA	-2.29162	down	0.00453649	A_24_P281504
NA	NA	-2.29376	down	0.00542154	A_24_P187023
NA	NA	-2.29704	down	0.00532087	A_23_P130187
NA	NA	-2.30034	down	0.00474229	A_24_P307255
NA	NA	-2.30208	down	0.00477698	A_23_P431853
NA	NA	-2.30559	down	0.00486065	A_24_P118591
NA	NA	-2.30614	down	0.00486309	A_24_P367063
NA	NA	-2.30826	down	0.00495308	A_24_P298320
NA	NA	-2.30879	down	0.00508514	A_24_P186944
NA	NA	-2.30899	down	0.00497774	A_24_P298834
NA	NA	-2.30932	down	0.00505298	A_24_P350060
NA	NA	-2.31031	down	0.00491759	A_32_P166392
NA	NA	-2.31054	down	0.00500167	A_24_P332292
NA	NA	-2.31063	down	0.00501891	A_32_P152999
NA	NA	-2.31066	down	0.00496532	A_24_P221057
NA	NA	-2.31078	down	0.00502223	A_24_P118855
NA	NA	-2.31082	down	0.00497008	A_32_P49392
NA	NA	-2.31084	down	0.00500841	A_24_P42014
NA	NA	-2.3109	down	0.00501325	A_23_P337726
NA	NA	-2.31092	down	0.00499184	A_24_P323805
NA	NA	-2.31096	down	0.00500852	A_24_P349387
NA	NA	-2.31096	down	0.00499148	A_24_P238996
NA	NA	-2.31097	down	0.00498955	A_24_P109661
NA	NA	-2.31098	down	0.00499372	A_24_P204454
NA	NA	-2.31098	down	0.00498172	A_32_P171984
NA	NA	-2.31099	down	0.00495867	A_24_P324224
NA	NA	-2.31103	down	0.00500585	A_24_P161604
NA	NA	-2.31106	down	0.00498336	A_24_P315440
NA	NA	-2.3111	down	0.00500484	A_23_P210285
NA	NA	-2.31112	down	0.0049884	A_24_P153063
NA	NA	-2.31112	down	0.00498818	A_32_P70341
NA	NA	-2.31112	down	0.00499252	A_32_P112100
NA	NA	-2.31118	down	0.00500109	A_24_P298835
NA	NA	-2.31118	down	0.00498804	A_24_P255252
NA	NA	-2.31119	down	0.00499456	A_24_P169493
NA	NA	-2.31119	down	0.00498138	A_32_P173385
NA	NA	-2.31121	down	0.00497859	A_23_P258108
NA	NA	-2.31122	down	0.00498476	A_24_P681218
NA	NA	-2.31122	down	0.00498232	A_24_P401100
NA	NA	-2.31123	down	0.00497963	A_24_P238426
NA	NA	-2.31123	down	0.00498624	A_24_P204084
NA	NA	-2.31124	down	0.00498454	A_32_P71864
NA	NA	-2.31125	down	0.00499302	A_24_P93425
NA	NA	-2.31125	down	0.00499258	A_24_P350200
NA	NA	-2.31125	down	0.004994	A_24_P409891
NA	NA	-2.31125	down	0.00500109	A_24_P58881
NA	NA	-2.31129	down	0.00499065	A_24_P392713
NA	NA	-2.3113	down	0.00499774	A_24_P229833
NA	NA	-2.31131	down	0.00499965	A_24_P205074
NA	NA	-2.31131	down	0.0049988	A_24_P837234
NA	NA	-2.31132	down	0.0049906	A_24_P109973
NA	NA	-2.31134	down	0.00498836	A_24_P178764
NA	NA	-2.31135	down	0.00499016	A_24_P152433
NA	NA	-2.31135	down	0.00499082	A_32_P140312
NA	NA	-2.31135	down	0.00498085	A_24_P367069
NA	NA	-2.31136	down	0.00500833	A_24_P121642
NA	NA	-2.31136	down	0.0049916	A_24_P84048
NA	NA	-2.31136	down	0.00499309	A_24_P170147
NA	NA	-2.31137	down	0.00500032	A_24_P736617
NA	NA	-2.31138	down	0.00498589	A_24_P57837
NA	NA	-2.31138	down	0.00498556	A_24_P501265
NA	NA	-2.31138	down	0.00499413	A_24_P641742
NA	NA	-2.31138	down	0.00498622	A_24_P195257
NA	NA	-2.31138	down	0.00498663	A_32_P4532
NA	NA	-2.31139	down	0.00498852	A_24_P375435
NA	NA	-2.3114	down	0.00499449	A_24_P204334
NA	NA	-2.31142	down	0.00499348	A_24_P84508
NA	NA	-2.31142	down	0.00498854	A_24_P136211
NA	NA	-2.31143	down	0.00499065	A_24_P350126
NA	NA	-2.31143	down	0.00498658	A_24_P392436
NA	NA	-2.31143	down	0.00497573	A_32_P22539
NA	NA	-2.31144	down	0.00499921	A_23_P38275
NA	NA	-2.31144	down	0.00499492	A_24_P341376
NA	NA	-2.31144	down	0.00499033	A_24_P49687
NA	NA	-2.31145	down	0.0049854	A_24_P366445
NA	NA	-2.31145	down	0.00498931	A_24_P247014
NA	NA	-2.31147	down	0.00496093	A_24_P323715
NA	NA	-2.31147	down	0.00499056	A_24_P892790
NA	NA	-2.31148	down	0.00500221	A_24_P316074
NA	NA	-2.31148	down	0.00498851	A_24_P6975
NA	NA	-2.31149	down	0.00497997	A_32_P55934
NA	NA	-2.31149	down	0.0049784	A_23_P122650
NA	NA	-2.3115	down	0.00499765	A_24_P929974
NA	NA	-2.3115	down	0.00499311	A_24_P42453
NA	NA	-2.31151	down	0.00500352	A_24_P50157
NA	NA	-2.31151	down	0.00498884	A_24_P101426
NA	NA	-2.31151	down	0.00498712	A_32_P125549
NA	NA	-2.31152	down	0.00499721	A_24_P349686
NA	NA	-2.31155	down	0.00499023	A_32_P32398
NA	NA	-2.31155	down	0.00498869	A_24_P204144
NA	NA	-2.31155	down	0.00498321	A_24_P418712
NA	NA	-2.31155	down	0.00498116	A_24_P298238
NA	NA	-2.31155	down	0.00498899	A_24_P161355
NA	NA	-2.31156	down	0.00499109	A_24_P50472
NA	NA	-2.31156	down	0.00499161	A_24_P204604
NA	NA	-2.31156	down	0.00499726	A_24_P587938
NA	NA	-2.31156	down	0.0049843	A_24_P375599
NA	NA	-2.31157	down	0.00498452	A_32_P190648
NA	NA	-2.31158	down	0.00498868	A_24_P204095
NA	NA	-2.31158	down	0.00496679	A_24_P194954
NA	NA	-2.31159	down	0.00498648	A_24_P401013
NA	NA	-2.3116	down	0.00499537	A_24_P392231
NA	NA	-2.31161	down	0.00499692	A_32_P231880
NA	NA	-2.31161	down	0.00498208	A_24_P881608
NA	NA	-2.31162	down	0.00500172	A_24_P41250
NA	NA	-2.31163	down	0.00498927	A_24_P144383
NA	NA	-2.31163	down	0.00498659	A_24_P212611
NA	NA	-2.31164	down	0.0049887	A_24_P67100
NA	NA	-2.31164	down	0.00498779	A_24_P126691
NA	NA	-2.31164	down	0.00498123	A_24_P788772
NA	NA	-2.31165	down	0.00498739	A_24_P194962
NA	NA	-2.31165	down	0.00497314	A_24_P401160
NA	NA	-2.31166	down	0.00499777	A_24_P41160
NA	NA	-2.31168	down	0.00499687	A_24_P50554
NA	NA	-2.31168	down	0.0049855	A_32_P25809
NA	NA	-2.31168	down	0.00498368	A_32_P168431
NA	NA	-2.31168	down	0.00497042	A_24_P367360
NA	NA	-2.3117	down	0.0049998	A_24_P392195
NA	NA	-2.31171	down	0.0049926	A_32_P136662
NA	NA	-2.31172	down	0.00500172	A_24_P828054
NA	NA	-2.31172	down	0.00498643	A_23_P59828
NA	NA	-2.31172	down	0.00498289	A_24_P41979
NA	NA	-2.31172	down	0.00497919	A_23_P22273
NA	NA	-2.31174	down	0.00497151	A_24_P84408
NA	NA	-2.31175	down	0.00498949	A_24_P84808
NA	NA	-2.31175	down	0.00498969	A_24_P40795
NA	NA	-2.31176	down	0.0050009	A_24_P547010
NA	NA	-2.31176	down	0.00499805	A_32_P1291
NA	NA	-2.31177	down	0.00498314	A_24_P557534
NA	NA	-2.31178	down	0.00498277	A_24_P392351
NA	NA	-2.31181	down	0.00497492	A_23_P165819
NA	NA	-2.31181	down	0.00498201	A_24_P194934
NA	NA	-2.31182	down	0.00500688	A_24_P118541
NA	NA	-2.31182	down	0.00499985	A_32_P5836
NA	NA	-2.31182	down	0.00497609	A_24_P350196
NA	NA	-2.31182	down	0.00499299	A_32_P190488
NA	NA	-2.31183	down	0.0049913	A_24_P761818
NA	NA	-2.31184	down	0.00498539	A_24_P75469
NA	NA	-2.31184	down	0.00497764	A_24_P755505
NA	NA	-2.31184	down	0.00497996	A_24_P127082
NA	NA	-2.31185	down	0.00500059	A_32_P86494
NA	NA	-2.31188	down	0.0049813	A_24_P41551
NA	NA	-2.31188	down	0.00498719	A_24_P366546
NA	NA	-2.31188	down	0.0049769	A_24_P349636
NA	NA	-2.31188	down	0.00496678	A_24_P861442
NA	NA	-2.31189	down	0.00499613	A_24_P145787
NA	NA	-2.31189	down	0.0049962	A_24_P33552
NA	NA	-2.31189	down	0.00497644	A_24_P341176
NA	NA	-2.3119	down	0.00498949	A_24_P144025
NA	NA	-2.3119	down	0.0049923	A_24_P409681
NA	NA	-2.3119	down	0.0049918	A_24_P273203
NA	NA	-2.31191	down	0.00499158	A_24_P58308
NA	NA	-2.31195	down	0.00499876	A_32_P151317
NA	NA	-2.31195	down	0.0049908	A_24_P230248
NA	NA	-2.31196	down	0.00499202	A_24_P612656
NA	NA	-2.31196	down	0.00498365	A_24_P307368
NA	NA	-2.31197	down	0.00498765	A_24_P50567
NA	NA	-2.31201	down	0.00499217	A_24_P401221
NA	NA	-2.31203	down	0.00498742	A_24_P135242
NA	NA	-2.31203	down	0.00499333	A_32_P110243
NA	NA	-2.31204	down	0.00491592	A_24_P272590
NA	NA	-2.31204	down	0.00497886	A_23_P60753
NA	NA	-2.31207	down	0.00497936	A_32_P128781
NA	NA	-2.31208	down	0.00501797	A_23_P201521
NA	NA	-2.3121	down	0.00497884	A_24_P24790
NA	NA	-2.31214	down	0.00498809	A_32_P75501
NA	NA	-2.31214	down	0.00498858	A_32_P18493
NA	NA	-2.31214	down	0.00498213	A_24_P315654
NA	NA	-2.31218	down	0.00499149	A_24_P417606
NA	NA	-2.31221	down	0.00499847	A_24_P358010
NA	NA	-2.31222	down	0.00499347	A_24_P256037
NA	NA	-2.31224	down	0.00498664	A_24_P118874
NA	NA	-2.31224	down	0.00500768	A_24_P246692
NA	NA	-2.3123	down	0.00499759	A_32_P138586
NA	NA	-2.31254	down	0.00500464	A_24_P315986
NA	NA	-2.31261	down	0.00495169	A_24_P195794
NA	NA	-2.31289	down	0.0049869	A_32_P11931
NA	NA	-2.31347	down	0.00497249	A_32_P43911
NA	NA	-2.44332	down	9.61064e-05	A_24_P367199
NA	NA	-2.44472	down	0.0101102	A_32_P124125
NA	NA	-2.45772	down	0.00872607	A_32_P52713
NA	NA	-2.49467	down	0.000973513	A_24_P315769
NA	NA	-2.68033	down	0.0126442	A_24_P675947
NA	NA	1.50015	up	0.00110084	A_23_P334271
NA	NA	1.50303	up	0.00170558	A_32_P38268
NA	NA	1.50361	up	2.36822e-05	A_32_P20679
NA	NA	1.50536	up	0.00493798	A_24_P858192
NA	NA	1.50671	up	0.0021519	A_24_P918706
NA	NA	1.51061	up	0.0100277	A_32_P46817
NA	NA	1.5127	up	0.00799901	A_24_P298894
NA	NA	1.51509	up	0.0104663	A_24_P239385
NA	NA	1.51711	up	0.000220152	A_32_P83221
NA	NA	1.51994	up	0.00149731	A_32_P90468
NA	NA	1.52141	up	0.00974696	A_24_P76319
NA	NA	1.52639	up	0.0039439	A_32_P73304
NA	NA	1.52879	up	0.000578346	A_32_P213946
NA	NA	1.52936	up	0.000499756	A_24_P928272
NA	NA	1.53259	up	0.00252566	A_24_P529786
NA	NA	1.53357	up	0.00227882	A_24_P8140
NA	NA	1.53968	up	0.0054851	A_32_P163014
NA	NA	1.5407	up	0.00648507	A_32_P42666
NA	NA	1.54456	up	0.000133367	A_32_P49699
NA	NA	1.54834	up	0.00224509	A_23_P127153
NA	NA	1.55003	up	0.0100176	A_24_P401949
NA	NA	1.55068	up	0.0129384	A_24_P590317
NA	NA	1.55401	up	0.00875476	A_32_P68350
NA	NA	1.55464	up	0.00930056	A_24_P110242
NA	NA	1.55711	up	0.00845243	A_23_P87931
NA	NA	1.55928	up	0.00491987	A_32_P232825
NA	NA	1.56224	up	0.00467372	A_32_P224586
NA	NA	1.56277	up	0.00510003	A_32_P40456
NA	NA	1.56977	up	0.00911692	A_32_P166235
NA	NA	1.57021	up	0.00331139	A_32_P174130
NA	NA	1.57494	up	0.00555724	A_32_P34941
NA	NA	1.5755	up	0.00474293	A_24_P715104
NA	NA	1.57568	up	0.00710242	A_32_P222060
NA	NA	1.58405	up	0.0116078	A_24_P927650
NA	NA	1.58687	up	0.00431655	A_32_P207802
NA	NA	1.58839	up	0.0103521	A_24_P489976
NA	NA	1.59734	up	0.0126372	A_32_P46404
NA	NA	1.60141	up	0.0122277	A_32_P34365
NA	NA	1.60204	up	0.0032588	A_24_P460763
NA	NA	1.6038	up	0.0126908	A_32_P58029
NA	NA	1.60784	up	0.00737683	A_32_P138503
NA	NA	1.62686	up	0.00938326	A_32_P21848
NA	NA	1.63565	up	0.0090251	A_24_P98145
NA	NA	1.63675	up	0.00362033	A_32_P148047
NA	NA	1.64991	up	0.0134121	A_32_P227724
NA	NA	1.65419	up	0.00967332	A_24_P220435
NA	NA	1.65773	up	0.0120408	A_32_P174385
NA	NA	1.66	up	0.00181706	A_24_P535380
NA	NA	1.66012	up	0.00956591	A_24_P924589
NA	NA	1.6622	up	7.43183e-05	A_32_P59737
NA	NA	1.66299	up	4.65272e-05	A_32_P49116
NA	NA	1.66692	up	0.00145707	A_32_P91519
NA	NA	1.67308	up	0.0034541	A_32_P209582
NA	NA	1.67659	up	4.67232e-05	A_24_P491923
NA	NA	1.67762	up	0.00681967	A_32_P168727
NA	NA	1.67943	up	0.00124038	A_24_P933940
NA	NA	1.68037	up	0.00733338	A_24_P882309
NA	NA	1.68264	up	0.0121775	A_32_P76853
NA	NA	1.68397	up	0.00587525	A_24_P7021
NA	NA	1.68573	up	0.000646391	A_32_P215143
NA	NA	1.68883	up	0.00566689	A_24_P312325
NA	NA	1.69737	up	0.00662218	A_32_P136597
NA	NA	1.69833	up	0.00350353	A_32_P224638
NA	NA	1.71011	up	0.00323283	A_32_P98940
NA	NA	1.71807	up	0.01282	A_32_P117666
NA	NA	1.72372	up	0.00190211	A_32_P233250
NA	NA	1.72392	up	0.00179669	A_24_P510047
NA	NA	1.72731	up	0.00128157	A_24_P926150
NA	NA	1.73629	up	0.0122624	A_32_P105110
NA	NA	1.73958	up	0.00243581	A_24_P457442
NA	NA	1.73984	up	1.99003e-05	A_32_P198647
NA	NA	1.74088	up	0.00657441	A_24_P513262
NA	NA	1.74181	up	0.0102684	A_24_P922532
NA	NA	1.75503	up	0.00661973	A_32_P214817
NA	NA	1.75795	up	0.0119826	A_24_P910490
NA	NA	1.75972	up	0.010497	A_32_P974
NA	NA	1.76014	up	0.00421638	A_23_P26004
NA	NA	1.76102	up	0.0125746	A_24_P592421
NA	NA	1.76486	up	0.00714693	A_32_P214471
NA	NA	1.76979	up	0.00375301	A_24_P93111
NA	NA	1.77371	up	0.00091283	A_32_P179746
NA	NA	1.77485	up	0.00446898	A_32_P229818
NA	NA	1.78166	up	0.00993919	A_32_P105747
NA	NA	1.78194	up	0.00299429	A_24_P721815
NA	NA	1.7839	up	0.00843546	A_24_P515815
NA	NA	1.78531	up	0.00326928	A_24_P722360
NA	NA	1.78684	up	0.00777999	A_32_P26422
NA	NA	1.7985	up	0.0116201	A_32_P92668
NA	NA	1.79968	up	0.00559015	A_32_P9127
NA	NA	1.81958	up	0.00325625	A_32_P17984
NA	NA	1.8208	up	3.686e-05	A_32_P216015
NA	NA	1.82086	up	0.00358954	A_23_P427103
NA	NA	1.83153	up	0.0120991	A_32_P132169
NA	NA	1.83403	up	0.00774697	A_32_P233749
NA	NA	1.83798	up	0.00349343	A_23_P66073
NA	NA	1.84569	up	0.00499331	A_24_P711477
NA	NA	1.87693	up	0.00200621	A_24_P915326
NA	NA	1.89122	up	0.0109402	A_32_P127583
NA	NA	1.89305	up	0.0099727	A_32_P141938
NA	NA	1.90257	up	0.00512135	A_24_P289753
NA	NA	1.91281	up	0.0132346	A_32_P184937
NA	NA	1.92478	up	0.00474104	A_24_P690273
NA	NA	1.92723	up	0.00334088	A_32_P136033
NA	NA	1.93146	up	0.00134719	A_24_P693433
NA	NA	1.94635	up	0.010451	A_32_P18034
NA	NA	1.95373	up	0.00260739	A_32_P206308
NA	NA	1.97575	up	0.00267501	A_32_P73491
NA	NA	1.99214	up	0.00238589	A_32_P126259
NA	NA	2.02348	up	0.000496876	A_24_P933548
NA	NA	2.02441	up	0.000382302	A_32_P214758
NA	NA	2.0278	up	0.00335768	A_24_P789033
NA	NA	2.03699	up	0.00174178	A_32_P9707
NA	NA	2.03812	up	0.00513458	A_24_P615462
NA	NA	2.05738	up	0.0102875	A_32_P188921
NA	NA	2.06049	up	0.000210456	A_24_P933135
NA	NA	2.07983	up	0.00465839	A_32_P117186
NA	NA	2.08163	up	0.00220237	A_32_P96858
NA	NA	2.13108	up	0.00583	A_32_P146450
NA	NA	2.16516	up	0.00786929	A_24_P936537
NA	NA	2.20543	up	0.00704103	A_32_P184330
NA	NA	2.3795	up	0.00588146	A_24_P710252
NA	NA	2.39948	up	0.00787511	A_23_P252892
NA	NA	2.50762	up	0.00696263	A_24_P659980
NA	NA	2.51664	up	0.00184297	A_32_P160615
NA	NA	2.55614	up	0.00143434	A_32_P225768
NA	NA	2.65232	up	0.00780419	A_24_P571984
NA	NA	2.6581	up	0.0099642	A_24_P871687
NA	NA	2.81759	up	5.54366e-05	A_24_P400412
NA	NA	5.00811	up	0.00173554	A_24_P920826
NAA16	N(alpha)-acetyltransferase 16, NatA auxiliary subunit	1.76065	up	0.00899305	A_32_P156136
NACA	nascent polypeptide-associated complex alpha subunit	-2.31175	down	0.00498222	A_23_P162228
NACA2	nascent polypeptide-associated complex alpha subunit 2	-2.31186	down	0.00498995	A_32_P141923
NAT15	N-acetyltransferase 15 (GCN5-related, putative)	-1.67039	down	0.001027	A_23_P89113
NAV2	neuron navigator 2	-1.64973	down	0.00790811	A_23_P52727
NCOA7	nuclear receptor coactivator 7	1.7375	up	0.00663101	A_23_P156957
NCRNA00188	non-protein coding RNA 188	-2.31236	down	0.00502885	A_23_P363896
NCRNA00219	non-protein coding RNA 219	-2.31097	down	0.00499149	A_23_P58538
ND3	NADH dehydrogenase, subunit 3 (complex I)	-2.31161	down	0.00498349	A_23_P360209
ND3	NADH dehydrogenase, subunit 3 (complex I)	-2.31168	down	0.00498715	A_23_P360213
ND4	NADH dehydrogenase, subunit 4 (complex I)	-2.00881	down	0.0128474	A_24_P710024
ND6	NADH dehydrogenase, subunit 6 (complex I)	-3.03172	down	2.43155e-06	A_23_P317056
NDC80	NDC80 homolog, kinetochore complex component (S. cerevisiae)	1.66876	up	0.00142035	A_24_P14156
NDRG1	N-myc downstream regulated 1	-2.03071	down	0.00684598	A_23_P20494
NDRG2	NDRG family member 2	-1.7832	down	0.00524082	A_23_P37205
NDUFA1	NADH dehydrogenase (ubiquinone) 1 alpha subcomplex, 1, 7.5kDa	-2.11732	down	0.00300495	A_23_P159833
NDUFA1	NADH dehydrogenase (ubiquinone) 1 alpha subcomplex, 1, 7.5kDa	-2.29141	down	0.00452581	A_24_P348649
NDUFA3	NADH dehydrogenase (ubiquinone) 1 alpha subcomplex, 3, 9kDa	-2.05238	down	0.00456786	A_23_P208540
NDUFA4	NADH dehydrogenase (ubiquinone) 1 alpha subcomplex, 4, 9kDa	-2.31145	down	0.00499858	A_32_P98313
NDUFA4	NADH dehydrogenase (ubiquinone) 1 alpha subcomplex, 4, 9kDa	-2.31156	down	0.00498239	A_23_P145777
NDUFA6	NADH dehydrogenase (ubiquinone) 1 alpha subcomplex, 6, 14kDa	-2.03707	down	0.00610474	A_23_P91769
NDUFA8	NADH dehydrogenase (ubiquinone) 1 alpha subcomplex, 8, 19kDa	-2.20022	down	0.00496993	A_23_P43566
NDUFAF3	NADH dehydrogenase (ubiquinone) 1 alpha subcomplex, assembly factor 3	-1.94161	down	0.00738003	A_23_P256172
NDUFB2	NADH dehydrogenase (ubiquinone) 1 beta subcomplex, 2, 8kDa	-2.17504	down	0.00293333	A_24_P406301
NDUFB4	NADH dehydrogenase (ubiquinone) 1 beta subcomplex, 4, 15kDa	-2.30103	down	0.00477017	A_23_P69468
NDUFB8	NADH dehydrogenase (ubiquinone) 1 beta subcomplex, 8, 19kDa	-1.96308	down	0.00430769	A_24_P346886
NDUFB9	NADH dehydrogenase (ubiquinone) 1 beta subcomplex, 9, 22kDa	-2.25387	down	0.00381421	A_24_P154006
NDUFB9	NADH dehydrogenase (ubiquinone) 1 beta subcomplex, 9, 22kDa	-2.31125	down	0.00498798	A_23_P157669
NDUFC2	NADH dehydrogenase (ubiquinone) 1, subcomplex unknown, 2, 14.5kDa	-2.31128	down	0.00499395	A_23_P2152
NDUFS2	NADH dehydrogenase (ubiquinone) Fe-S protein 2, 49kDa (NADH-coenzyme Q reductase)	-1.56061	down	0.000568192	A_23_P149470
NDUFS5	NADH dehydrogenase (ubiquinone) Fe-S protein 5, 15kDa (NADH-coenzyme Q reductase)	-2.31126	down	0.00498466	A_23_P10463
NDUFS7	NADH dehydrogenase (ubiquinone) Fe-S protein 7, 20kDa (NADH-coenzyme Q reductase)	-2.07886	down	0.003891	A_23_P165086
NDUFS8	NADH dehydrogenase (ubiquinone) Fe-S protein 8, 23kDa (NADH-coenzyme Q reductase)	-1.90358	down	0.00762901	A_23_P86774
NDUFV1	NADH dehydrogenase (ubiquinone) flavoprotein 1, 51kDa	-1.70356	down	0.0108283	A_23_P127353
NEDD4	neural precursor cell expressed, developmentally down-regulated 4	1.59518	up	0.00198839	A_23_P331379
NEDD8	neural precursor cell expressed, developmentally down-regulated 8	-2.31059	down	0.00496855	A_23_P88420
NEK2	NIMA (never in mitosis gene a)-related kinase 2	1.59355	up	0.0103453	A_24_P319613
NEK2	NIMA (never in mitosis gene a)-related kinase 2	1.84512	up	0.00162352	A_23_P35219
NET1	neuroepithelial cell transforming 1	-1.53109	down	0.0126814	A_23_P83931
NEU1	sialidase 1 (lysosomal sialidase)	-2.0122	down	0.00530564	A_24_P394533
NFE2L1	nuclear factor (erythroid-derived 2)-like 1	-1.70483	down	0.00500674	A_32_P163469
NGFRAP1	nerve growth factor receptor (TNFRSF16) associated protein 1	-2.05906	down	0.00343804	A_23_P45524
NME2	non-metastatic cells 2, protein (NM23B) expressed in	-2.31091	down	0.0049788	A_23_P141405
NME2P1	non-metastatic cells 2, protein (NM23B) expressed in, pseudogene 1	-2.31199	down	0.00498785	A_23_P398005
NOL8	nucleolar protein 8	1.92754	up	0.00167264	A_24_P58453
NOS2	nitric oxide synthase 2, inducible	1.56935	up	6.35045e-05	A_23_P502464
NPAT	nuclear protein, ataxia-telangiectasia locus	1.69787	up	0.0131604	A_24_P273823
NPC2	Niemann-Pick disease, type C2	-2.31159	down	0.00498612	A_23_P48717
NPIP	nuclear pore complex interacting protein	-2.07872	down	0.00312197	A_24_P110564
NPIP	nuclear pore complex interacting protein	-2.31046	down	0.00495533	A_32_P140823
NPM1	nucleophosmin (nucleolar phosphoprotein B23, numatrin)	-2.31155	down	0.00498717	A_24_P188941
NR1H3	nuclear receptor subfamily 1, group H, member 3	-2.02556	down	0.00421165	A_23_P47135
NUSAP1	nucleolar and spindle associated protein 1	1.55925	up	0.00180476	A_24_P416079
OAF	OAF homolog (Drosophila)	-1.58354	down	0.0108988	A_23_P310590
OAZ1	ornithine decarboxylase antizyme 1	-2.31137	down	0.00498625	A_23_P409951
OAZ1	ornithine decarboxylase antizyme 1	-2.3117	down	0.00498279	A_23_P409945
OAZ1	ornithine decarboxylase antizyme 1	-2.31179	down	0.0049832	A_24_P918808
OGDH	oxoglutarate (alpha-ketoglutarate) dehydrogenase (lipoamide)	-1.51343	down	0.00302263	A_23_P123133
ORAI1	ORAI calcium release-activated calcium modulator 1	-2.31183	down	0.00499458	A_23_P150919
ORAOV1	oral cancer overexpressed 1	-1.8673	down	0.000309619	A_24_P104091
OSTalpha	organic solute transporter alpha	-1.54835	down	0.000857007	A_24_P385732
OVOS2	ovostatin 2	1.54506	up	0.00901438	A_23_P25069
P4HA2	prolyl 4-hydroxylase, alpha polypeptide II	-1.53959	down	0.00252436	A_23_P18966
P4HB	prolyl 4-hydroxylase, beta polypeptide	-1.80172	down	0.00192115	A_23_P107412
P4HB	prolyl 4-hydroxylase, beta polypeptide	-2.2196	down	0.00332213	A_24_P213684
PABPC1	poly(A) binding protein, cytoplasmic 1	-2.31155	down	0.00498434	A_32_P152673
PABPC1	poly(A) binding protein, cytoplasmic 1	-2.31158	down	0.00498599	A_23_P82693
PABPC1	poly(A) binding protein, cytoplasmic 1	-2.31228	down	0.00499394	A_32_P38136
PAGE4	P antigen family, member 4 (prostate associated)	-1.7974	down	0.00342224	A_24_P254506
PARD3B	par-3 partitioning defective 3 homolog B (C. elegans)	1.97115	up	0.00154071	A_32_P83203
PARP10	poly (ADP-ribose) polymerase family, member 10	-2.3111	down	0.00498293	A_23_P84762
PCBP1	poly(rC) binding protein 1	-2.31136	down	0.00498348	A_23_P68040
PCM1	pericentriolar material 1	1.5548	up	0.00170648	A_24_P135167
PCNP	PEST proteolytic signal containing nuclear protein	-1.556	down	0.0124166	A_23_P155332
PCYOX1	prenylcysteine oxidase 1	-1.66223	down	0.00110739	A_24_P940517
PDGFC	platelet derived growth factor C	-1.51048	down	0.00114968	A_23_P58396
PDLIM5	PDZ and LIM domain 5	2.13854	up	0.00598239	A_24_P24263
PDZD7	PDZ domain containing 7	-2.31135	down	0.00498461	A_23_P75097
PEBP1	phosphatidylethanolamine binding protein 1	-1.84144	down	0.0109445	A_23_P13604
PEG10	paternally expressed 10	-1.51007	down	0.00165769	A_23_P82503
PERP	PERP, TP53 apoptosis effector	-2.29741	down	0.00464612	A_23_P214950
PFDN5	prefoldin subunit 5	-1.73954	down	0.0130087	A_24_P181120
PFKL	phosphofructokinase, liver	-2.05	down	0.00698877	A_23_P29081
PGRMC2	progesterone receptor membrane component 2	-1.85123	down	0.0107346	A_24_P405850
PHB2	prohibitin 2	-2.31156	down	0.00498573	A_23_P151106
PHF2	PHD finger protein 2	1.60023	up	0.0051297	A_24_P357551
PHF6	PHD finger protein 6	1.54768	up	0.00373661	A_23_P171385
PHLDB1	pleckstrin homology-like domain, family B, member 1	-1.66299	down	0.000398982	A_23_P24555
PHRF1	PHD and ring finger domains 1	-2.00475	down	0.00442348	A_32_P8251
PICK1	protein interacting with PRKCA 1	-1.56866	down	0.00270383	A_23_P91727
PIGT	phosphatidylinositol glycan anchor biosynthesis, class T	-1.99601	down	0.00510631	A_23_P79842
PIGW	phosphatidylinositol glycan anchor biosynthesis, class W	1.50108	up	0.0111069	A_32_P167148
PIKFYVE	phosphoinositide kinase, FYVE finger containing	1.56004	up	0.0130223	A_23_P400984
PITPNB	phosphatidylinositol transfer protein, beta	1.62198	up	0.0104734	A_23_P17786
PKDCC	protein kinase domain containing, cytoplasmic homolog (mouse)	-1.57498	down	0.00661466	A_32_P112493
PKN2	protein kinase N2	-2.31164	down	0.0049895	A_32_P226918
PKP3	plakophilin 3	-2.12475	down	0.00478012	A_23_P95810
PLK1S1	polo-like kinase 1 substrate 1	1.57929	up	0.0126006	A_24_P400926
PLK4	polo-like kinase 4 (Drosophila)	1.57355	up	0.000585073	A_23_P155969
PLXNB1	plexin B1	-1.51866	down	0.000607135	A_23_P57961
POLD4	polymerase (DNA-directed), delta 4	-1.90216	down	0.00890277	A_23_P127367
POLR2L	polymerase (RNA) II (DNA directed) polypeptide L, 7.6kDa	-2.1193	down	0.00401945	A_23_P33022
POR	P450 (cytochrome) oxidoreductase	-1.71176	down	0.00808192	A_24_P29723
POTEE	POTE ankyrin domain family, member E	1.67988	up	0.0107897	A_32_P9455
PPDPF	pancreatic progenitor cell differentiation and proliferation factor homolog (zebrafish)	-2.31152	down	0.00499644	A_23_P120364
PPIA	peptidylprolyl isomerase A (cyclophilin A)	-1.73311	down	0.00863609	A_24_P340679
PPIA	peptidylprolyl isomerase A (cyclophilin A)	-2.26171	down	0.00394537	A_24_P772061
PPIA	peptidylprolyl isomerase A (cyclophilin A)	-2.30767	down	0.00489608	A_23_P258340
PPIA	peptidylprolyl isomerase A (cyclophilin A)	-2.31117	down	0.00499375	A_24_P95038
PPIA	peptidylprolyl isomerase A (cyclophilin A)	-2.31243	down	0.00500968	A_32_P68459
PPIAL4A	peptidylprolyl isomerase A (cyclophilin A)-like 4A	-2.29793	down	0.00466797	A_32_P96272
PPIAL4A	peptidylprolyl isomerase A (cyclophilin A)-like 4A	-2.31184	down	0.00498532	A_32_P61061
PPIH	peptidylprolyl isomerase H (cyclophilin H)	1.66789	up	0.0045111	A_23_P200940
PPM1B	protein phosphatase, Mg2+/Mn2+ dependent, 1B	-1.51879	down	0.000743371	A_23_P398073
PPP1CB	protein phosphatase 1, catalytic subunit, beta isozyme	-1.94205	down	0.000606947	A_23_P83414
PPP1R15B	protein phosphatase 1, regulatory (inhibitor) subunit 15B	-1.50033	down	0.00465005	A_23_P160449
PRAF2	PRA1 domain family, member 2	1.50702	up	0.0132198	A_23_P96350
PRCP	prolylcarboxypeptidase (angiotensinase C)	-2.02212	down	0.004088	A_23_P127964
PRDM5	PR domain containing 5	1.71858	up	0.00250178	A_23_P362759
PRDX1	peroxiredoxin 1	-2.28125	down	0.00431435	A_23_P11995
PRDX5	peroxiredoxin 5	-1.83852	down	0.0121576	A_23_P12989
PRDX5	peroxiredoxin 5	-1.94553	down	0.00532008	A_24_P155378
PRDX6	peroxiredoxin 6	-2.31241	down	0.00499715	A_23_P983
PRKCI	protein kinase C, iota	1.83049	up	0.0104882	A_23_P18392
PRKCI	protein kinase C, iota	2.03613	up	0.011297	A_24_P461118
PRKDC	protein kinase, DNA-activated, catalytic polypeptide	1.68973	up	0.00186821	A_23_P9603
PRNP	prion protein	-2.31112	down	0.00499159	A_24_P914134
PRR13	proline rich 13	-2.31194	down	0.0049911	A_23_P139575
PRR15L	proline rich 15-like	-2.26594	down	0.00401698	A_23_P118894
PRR24	proline rich 24	-2.19009	down	1.7254e-05	A_23_P339744
PRR5	proline rich 5 (renal)	-2.2632	down	0.00635523	A_24_P10890
PRTN3	proteinase 3	2.00315	up	0.00565156	A_23_P142345
PS1TP4	HBV preS1-transactivated protein 4	-1.54539	down	0.00233841	A_24_P772330
PSAP	prosaposin	-1.75671	down	0.00227575	A_24_P309317
PSAP	prosaposin	-2.2639	down	0.00399521	A_23_P12680
PSD4	pleckstrin and Sec7 domain containing 4	-1.57339	down	0.00232631	A_23_P68121
PSMA7	proteasome (prosome, macropain) subunit, alpha type, 7	-1.69661	down	0.00885171	A_23_P91468
PSMB1	proteasome (prosome, macropain) subunit, beta type, 1	-1.72357	down	0.0125988	A_23_P156531
PSMB1	proteasome (prosome, macropain) subunit, beta type, 1	-2.31136	down	0.00499825	A_24_P233570
PSMB4	proteasome (prosome, macropain) subunit, beta type, 4	-2.23513	down	0.00352961	A_23_P761
PSMC5	proteasome (prosome, macropain) 26S subunit, ATPase, 5	-1.51301	down	0.000979509	A_23_P164035
PSME2	proteasome (prosome, macropain) activator subunit 2 (PA28 beta)	-2.16536	down	0.00289304	A_23_P65427
PTCH1	patched homolog 1 (Drosophila)	-1.8545	down	0.00493911	A_24_P106910
PTMA	prothymosin, alpha	-2.31215	down	0.00498137	A_24_P264207
PTPRA	protein tyrosine phosphatase, receptor type, A	-1.50208	down	0.0102449	A_23_P28869
PYGO1	pygopus homolog 1 (Drosophila)	1.55252	up	0.0026899	A_32_P530933
QARS	glutaminyl-tRNA synthetase	-2.1058	down	0.00187614	A_32_P532216
QPCTL	glutaminyl-peptide cyclotransferase-like	-1.57673	down	0.00710125	A_23_P130787
QPRT	quinolinate phosphoribosyltransferase	-2.31183	down	0.00500081	A_23_P218225
QSOX1	quiescin Q6 sulfhydryl oxidase 1	-1.81852	down	0.011614	A_23_P12463
RAB11FIP4	RAB11 family interacting protein 4 (class II)	-1.68437	down	0.0014814	A_24_P164549
RAB17	RAB17, member RAS oncogene family	-1.85956	down	7.47088e-05	A_23_P5778
RAD51AP1	RAD51 associated protein 1	1.80689	up	0.00796339	A_23_P99292
RAN	RAN, member RAS oncogene family	-2.31023	down	0.00495953	A_32_P506600
RASSF2	Ras association (RalGDS/AF-6) domain family member 2	-1.61085	down	0.012933	A_23_P166087
RAX2	retina and anterior neural fold homeobox 2	-2.31138	down	0.00500162	A_23_P56150
RBM27	RNA binding motif protein 27	1.64049	up	0.00951134	A_24_P927222
RBP4	retinol binding protein 4, plasma	-2.31154	down	0.00499748	A_23_P75283
RC3H1	ring finger and CCCH-type zinc finger domains 1	1.53197	up	0.0130116	A_23_P103334
RCOR2	REST corepressor 2	-2.31134	down	0.00499013	A_24_P227326
RDH10	retinol dehydrogenase 10 (all-trans)	-1.62345	down	0.00190908	A_32_P25050
REG4	regenerating islet-derived family, member 4	-2.53452	down	0.000242301	A_24_P58673
RFX2	regulatory factor X, 2 (influences HLA class II expression)	1.67003	up	0.000862592	A_23_P502350
RGL2	ral guanine nucleotide dissociation stimulator-like 2	-1.65088	down	0.00819414	A_23_P93383
RGS14	regulator of G-protein signaling 14	-1.54641	down	0.000360201	A_23_P124927
RHOC	ras homolog gene family, member C	-2.02912	down	0.0079747	A_23_P12514
RHPN1	rhophilin, Rho GTPase binding protein 1	2.23854	up	0.00720594	A_23_P87432
RIF1	RAP1 interacting factor homolog (yeast)	2.04813	up	0.0133818	A_23_P382302
RLBP1	retinaldehyde binding protein 1	2.24707	up	0.00368139	A_23_P163361
RNF141	ring finger protein 141	-1.80083	down	0.00237493	A_24_P372625
RNF165	ring finger protein 165	-2.31131	down	0.00499419	A_24_P348083
RNF167	ring finger protein 167	-1.51881	down	0.00794029	A_24_P76911
RNF186	ring finger protein 186	-2.06241	down	0.0117427	A_23_P126248
RNF216	ring finger protein 216	-1.5167	down	0.00724991	A_24_P235131
RNFT1	ring finger protein, transmembrane 1	-1.51784	down	0.00630585	A_23_P207299
RNH1	ribonuclease/angiogenin inhibitor 1	-2.20151	down	0.0031389	A_23_P202672
ROMO1	reactive oxygen species modulator 1	-2.31154	down	0.00498489	A_23_P143414
RP3-402G11.5	selenoprotein O	-1.59542	down	0.00425037	A_24_P49322
RPL10	ribosomal protein L10	-2.31118	down	0.0049741	A_23_P217666
RPL10	ribosomal protein L10	-2.31132	down	0.00496403	A_32_P184367
RPL10	ribosomal protein L10	-2.31171	down	0.00498184	A_24_P272710
RPL10	ribosomal protein L10	-2.31376	down	0.0050254	A_24_P754803
RPL10A	ribosomal protein L10a	-2.31123	down	0.00498661	A_32_P62008
RPL10A	ribosomal protein L10a	-2.31185	down	0.00498523	A_23_P251593
RPL11	ribosomal protein L11	-2.31218	down	0.0049966	A_23_P62605
RPL12	ribosomal protein L12	-2.31026	down	0.00503835	A_24_P315184
RPL12	ribosomal protein L12	-2.31136	down	0.00498192	A_23_P358240
RPL12	ribosomal protein L12	-2.31194	down	0.00498929	A_24_P375237
RPL12	ribosomal protein L12	-2.3123	down	0.00499303	A_24_P100792
RPL12	ribosomal protein L12	-2.31481	down	0.00484877	A_23_P217068
RPL13	ribosomal protein L13	-1.93927	down	3.52183e-05	A_24_P73738
RPL13	ribosomal protein L13	-2.31009	down	0.00503498	A_32_P93868
RPL13	ribosomal protein L13	-2.31134	down	0.00498519	A_24_P142228
RPL13	ribosomal protein L13	-2.31168	down	0.00499	A_23_P501849
RPL13	ribosomal protein L13	-2.31188	down	0.00497495	A_24_P142223
RPL13A	ribosomal protein L13a	-2.31105	down	0.00498297	A_23_P90143
RPL13A	ribosomal protein L13a	-2.31171	down	0.00498991	A_32_P92295
RPL13A	ribosomal protein L13a	-2.31194	down	0.00497724	A_24_P272061
RPL13AP3	ribosomal protein L13a pseudogene 3	-2.31204	down	0.00499328	A_24_P272873
RPL14	ribosomal protein L14	-2.31175	down	0.00497993	A_23_P18294
RPL14	ribosomal protein L14	-2.31239	down	0.00497966	A_23_P18292
RPL15	ribosomal protein L15	-2.31231	down	0.00496485	A_24_P257359
RPL17	ribosomal protein L17	-2.09878	down	0.00889505	A_32_P158746
RPL17	ribosomal protein L17	-2.31105	down	0.00497727	A_32_P186981
RPL17	ribosomal protein L17	-2.31196	down	0.00498883	A_32_P21384
RPL18	ribosomal protein L18	-2.31071	down	0.00500138	A_23_P142146
RPL18A	ribosomal protein L18a	-2.31183	down	0.0049811	A_23_P90383
RPL18A	ribosomal protein L18a	-2.31419	down	0.00499641	A_32_P193288
RPL19	ribosomal protein L19	-2.31097	down	0.00498063	A_23_P77779
RPL19P12	ribosomal protein L19 pseudogene 12	-2.31154	down	0.00499199	A_24_P67308
RPL21	ribosomal protein L21	-2.22117	down	0.00335274	A_32_P194821
RPL21	ribosomal protein L21	-2.31101	down	0.00499929	A_32_P202488
RPL21	ribosomal protein L21	-2.31119	down	0.00499206	A_32_P219031
RPL21	ribosomal protein L21	-2.31126	down	0.00499277	A_23_P2725
RPL21	ribosomal protein L21	-2.31155	down	0.00499393	A_32_P57237
RPL21	ribosomal protein L21	-2.31167	down	0.00498535	A_32_P118258
RPL21	ribosomal protein L21	-2.3119	down	0.00497327	A_32_P16747
RPL21	ribosomal protein L21	-2.31198	down	0.00499451	A_32_P184518
RPL21	ribosomal protein L21	-2.31503	down	0.00501761	A_24_P280901
RPL21	ribosomal protein L21	-2.5374	down	0.00973203	A_32_P234738
RPL21P44	ribosomal protein L21 pseudogene 44	-2.31151	down	0.00498426	A_32_P94087
RPL22	ribosomal protein L22	-1.51907	down	0.00435119	A_23_P115460
RPL22	ribosomal protein L22	-1.71058	down	0.0052828	A_32_P210252
RPL22L1	ribosomal protein L22-like 1	-2.11649	down	0.00293746	A_23_P143958
RPL23	ribosomal protein L23	-2.31151	down	0.00498019	A_32_P30710
RPL23	ribosomal protein L23	-2.31162	down	0.00498509	A_23_P26713
RPL23A	ribosomal protein L23a	-2.31092	down	0.0050034	A_23_P29747
RPL23A	ribosomal protein L23a	-2.31128	down	0.00499971	A_24_P195693
RPL23A	ribosomal protein L23a	-2.31178	down	0.00498925	A_24_P264106
RPL23A	ribosomal protein L23a	-2.31211	down	0.00496983	A_24_P67699
RPL23AP7	ribosomal protein L23a pseudogene 7	-2.21501	down	0.00854313	A_24_P153043
RPL23AP71	ribosomal protein L23a pseudogene 71	-2.20109	down	0.00277782	A_24_P333106
RPL23AP82	ribosomal protein L23a pseudogene 82	-2.31163	down	0.00499693	A_24_P255253
RPL24	ribosomal protein L24	-2.31209	down	0.00498093	A_23_P256933
RPL26	ribosomal protein L26	-2.31157	down	0.00499649	A_23_P33045
RPL26	ribosomal protein L26	-2.31174	down	0.0049869	A_32_P93782
RPL27	ribosomal protein L27	-2.3117	down	0.00499026	A_23_P141389
RPL27A	ribosomal protein L27a	-2.31136	down	0.00499052	A_23_P203577
RPL28	ribosomal protein L28	-2.31172	down	0.00499095	A_23_P208358
RPL29	ribosomal protein L29	-2.31117	down	0.00499623	A_32_P204019
RPL29	ribosomal protein L29	-2.31155	down	0.00498865	A_32_P162004
RPL29	ribosomal protein L29	-2.31166	down	0.00499007	A_23_P257609
RPL29	ribosomal protein L29	-2.31172	down	0.00498423	A_32_P43436
RPL3	ribosomal protein L3	-2.31143	down	0.00498892	A_32_P209350
RPL3	ribosomal protein L3	-2.31178	down	0.0049904	A_24_P766208
RPL3	ribosomal protein L3	-2.31444	down	0.00483512	A_23_P68942
RPL30	ribosomal protein L30	-2.31148	down	0.00499202	A_24_P29818
RPL30	ribosomal protein L30	-2.31164	down	0.00498588	A_23_P123330
RPL31	ribosomal protein L31	-2.31149	down	0.00497929	A_24_P213783
RPL31	ribosomal protein L31	-2.32058	down	0.00500926	A_32_P145153
RPL32	ribosomal protein L32	-2.31139	down	0.00498206	A_23_P18142
RPL34	ribosomal protein L34	-1.84966	down	0.012515	A_23_P7229
RPL34	ribosomal protein L34	-1.90524	down	0.00773658	A_32_P220127
RPL34	ribosomal protein L34	-2.31122	down	0.00500121	A_24_P303118
RPL34	ribosomal protein L34	-2.31154	down	0.00499156	A_23_P7221
RPL34	ribosomal protein L34	-2.31159	down	0.00498953	A_24_P203909
RPL34	ribosomal protein L34	-2.31175	down	0.00498949	A_24_P188878
RPL35	ribosomal protein L35	-2.31171	down	0.00498856	A_32_P72940
RPL35	ribosomal protein L35	-2.31204	down	0.00498255	A_23_P112429
RPL35	ribosomal protein L35	-2.32294	down	0.00453499	A_32_P25371
RPL35A	ribosomal protein L35a	-2.3106	down	0.00495356	A_23_P44956
RPL36	ribosomal protein L36	-2.31191	down	0.00497461	A_23_P153383
RPL36A	ribosomal protein L36a	-2.3117	down	0.00498045	A_23_P217609
RPL36A	ribosomal protein L36a	-2.31194	down	0.00499143	A_32_P136319
RPL36AL	ribosomal protein L36a-like	-2.35324	down	0.00578752	A_24_P159036
RPL37	ribosomal protein L37	-2.31106	down	0.00500638	A_32_P235128
RPL37	ribosomal protein L37	-2.31152	down	0.00498914	A_24_P20777
RPL37A	ribosomal protein L37a	-2.31177	down	0.00499203	A_32_P783
RPL37A	ribosomal protein L37a	-2.31296	down	0.00501427	A_23_P142724
RPL38	ribosomal protein L38	-2.31197	down	0.00498282	A_23_P95879
RPL39	ribosomal protein L39	-2.31189	down	0.00498762	A_23_P34018
RPL39	ribosomal protein L39	-2.31196	down	0.00500211	A_32_P220307
RPL4	ribosomal protein L4	-2.31135	down	0.00498412	A_23_P69431
RPL41	ribosomal protein L41	-2.31165	down	0.00498672	A_23_P128067
RPL5	ribosomal protein L5	-1.517	down	0.00403976	A_23_P12140
RPL5	ribosomal protein L5	-2.31203	down	0.00499022	A_32_P225604
RPL6	ribosomal protein L6	-2.31087	down	0.00496837	A_32_P215714
RPL6	ribosomal protein L6	-2.31179	down	0.00498773	A_23_P151321
RPL7	ribosomal protein L7	-1.51438	down	0.00437768	A_32_P31182
RPL7	ribosomal protein L7	-2.39265	down	0.00205321	A_32_P155364
RPL7A	ribosomal protein L7a	-1.91299	down	0.00246437	A_24_P375813
RPL7A	ribosomal protein L7a	-2.31136	down	0.00499509	A_23_P135084
RPL7A	ribosomal protein L7a	-2.31146	down	0.00499731	A_32_P88892
RPL7A	ribosomal protein L7a	-2.31168	down	0.00498381	A_32_P134788
RPL8	ribosomal protein L8	-2.31131	down	0.00499709	A_23_P31654
RPL9	ribosomal protein L9	-2.31042	down	0.00500305	A_23_P7066
RPL9	ribosomal protein L9	-2.31203	down	0.00499209	A_24_P232856
RPLP0	ribosomal protein, large, P0	-2.31078	down	0.00496983	A_32_P184796
RPLP0	ribosomal protein, large, P0	-2.31161	down	0.00498789	A_23_P204472
RPLP0	ribosomal protein, large, P0	-2.31246	down	0.00499054	A_32_P116881
RPLP0P2	ribosomal protein, large, P0 pseudogene 2	-2.30862	down	0.00508414	A_32_P308040
RPLP0P3	ribosomal protein, large, P0 pseudogene 3	-1.98532	down	0.00430481	A_24_P341677
RPLP0P5	ribosomal protein, large, P0 pseudogene 5	-2.31137	down	0.00499455	A_24_P16340
RPLP1	ribosomal protein, large, P1	-2.31141	down	0.0049926	A_32_P857658
RPLP1	ribosomal protein, large, P1	-2.31144	down	0.0049972	A_23_P37445
RPLP2	ribosomal protein, large, P2	-2.46284	down	0.0012296	A_23_P147888
RPS10	ribosomal protein S10	-2.30381	down	0.00478957	A_24_P418619
RPS10	ribosomal protein S10	-2.31086	down	0.00499378	A_32_P86728
RPS10	ribosomal protein S10	-2.31122	down	0.00498826	A_32_P119204
RPS10	ribosomal protein S10	-2.31157	down	0.00499156	A_32_P164630
RPS10	ribosomal protein S10	-2.31158	down	0.00498871	A_23_P356484
RPS10	ribosomal protein S10	-2.31184	down	0.00498491	A_32_P14894
RPS10	ribosomal protein S10	-2.31188	down	0.00497761	A_23_P318646
RPS11	ribosomal protein S11	-2.31157	down	0.00498288	A_23_P101532
RPS12	ribosomal protein S12	-2.31162	down	0.00499316	A_23_P82128
RPS13	ribosomal protein S13	-2.31145	down	0.00499339	A_23_P24763
RPS13	ribosomal protein S13	-2.31155	down	0.00498386	A_32_P86028
RPS13	ribosomal protein S13	-2.3121	down	0.00497126	A_24_P372608
RPS14	ribosomal protein S14	-2.31134	down	0.00499897	A_24_P418239
RPS14	ribosomal protein S14	-2.31165	down	0.00500306	A_23_P81492
RPS14	ribosomal protein S14	-2.31177	down	0.00498433	A_24_P808522
RPS15	ribosomal protein S15	-2.30922	down	0.00507506	A_24_P225010
RPS15	ribosomal protein S15	-2.31108	down	0.00497765	A_23_P209152
RPS15A	ribosomal protein S15a	-2.3116	down	0.00498606	A_24_P221366
RPS15A	ribosomal protein S15a	-2.3119	down	0.00498747	A_32_P175580
RPS15A	ribosomal protein S15a	-2.31268	down	0.00500612	A_32_P14744
RPS16	ribosomal protein S16	-2.31161	down	0.0049921	A_23_P208850
RPS17	ribosomal protein S17	-2.31156	down	0.00497688	A_24_P418418
RPS17	ribosomal protein S17	-2.31186	down	0.00498628	A_23_P117721
RPS18	ribosomal protein S18	-2.31156	down	0.00499136	A_23_P214666
RPS19	ribosomal protein S19	-2.31184	down	0.00499247	A_23_P119130
RPS2	ribosomal protein S2	-2.31164	down	0.00498594	A_23_P106708
RPS2	ribosomal protein S2	-2.31171	down	0.00498929	A_24_P135902
RPS20	ribosomal protein S20	-2.24392	down	0.00365465	A_23_P168898
RPS21	ribosomal protein S21	-2.31118	down	0.00498256	A_23_P120660
RPS21	ribosomal protein S21	-2.31168	down	0.004983	A_24_P280803
RPS23	ribosomal protein S23	-2.31205	down	0.00499851	A_32_P84605
RPS24	ribosomal protein S24	-2.31162	down	0.00497979	A_23_P1206
RPS25	ribosomal protein S25	-2.31006	down	0.00503188	A_23_P47357
RPS25	ribosomal protein S25	-2.3115	down	0.00499713	A_24_P247153
RPS25	ribosomal protein S25	-2.31158	down	0.00498689	A_32_P182882
RPS26	ribosomal protein S26	-2.31113	down	0.00498082	A_23_P116694
RPS26	ribosomal protein S26	-2.31124	down	0.00498956	A_24_P289404
RPS26	ribosomal protein S26	-2.31182	down	0.00498904	A_24_P638294
RPS27	ribosomal protein S27	-2.31155	down	0.00499759	A_23_P74629
RPS27	ribosomal protein S27	-2.31161	down	0.00498417	A_24_P148235
RPS27A	ribosomal protein S27a	-2.30991	down	0.00504553	A_23_P79732
RPS27A	ribosomal protein S27a	-2.31156	down	0.00498631	A_32_P24581
RPS28	ribosomal protein S28	-2.30998	down	0.00494449	A_24_P40010
RPS29	ribosomal protein S29	-2.31149	down	0.00499816	A_23_P76961
RPS29	ribosomal protein S29	-2.31192	down	0.00498189	A_24_P548354
RPS2P32	ribosomal protein S2 pseudogene 32	-1.57491	down	0.0134091	A_24_P84045
RPS2P32	ribosomal protein S2 pseudogene 32	-2.31142	down	0.00497417	A_23_P157196
RPS2P32	ribosomal protein S2 pseudogene 32	-2.31179	down	0.00498519	A_24_P136182
RPS3	ribosomal protein S3	-2.31149	down	0.00498547	A_32_P182941
RPS3	ribosomal protein S3	-2.31189	down	0.00497723	A_23_P139376
RPS3A	ribosomal protein S3A	-2.29563	down	0.00534924	A_32_P135818
RPS3A	ribosomal protein S3A	-2.30898	down	0.00493663	A_23_P144497
RPS3A	ribosomal protein S3A	-2.31143	down	0.00499305	A_32_P208178
RPS3A	ribosomal protein S3A	-2.31187	down	0.00499498	A_32_P196483
RPS3A	ribosomal protein S3A	-2.31249	down	0.00499273	A_32_P58074
RPS3A	ribosomal protein S3A	-2.31255	down	0.00499081	A_24_P383999
RPS4X	ribosomal protein S4, X-linked	-2.31118	down	0.00499623	A_23_P125519
RPS4XP16	ribosomal protein S4X pseudogene 16	-2.31158	down	0.00498045	A_32_P142652
RPS5	ribosomal protein S5	-2.26901	down	0.00406295	A_23_P208265
RPS6	ribosomal protein S6	-2.3116	down	0.00498641	A_23_P123563
RPS6P6	ribosomal protein S6 pseudogene 6	-2.31203	down	0.00499437	A_24_P357760
RPS7	ribosomal protein S7	-2.31098	down	0.00499239	A_32_P20367
RPS7	ribosomal protein S7	-2.31168	down	0.00499629	A_23_P141549
RPS7P5	ribosomal protein S7 pseudogene 5	-2.31178	down	0.00498036	A_24_P15765
RPS8	ribosomal protein S8	-2.31058	down	0.00497143	A_23_P46182
RPS9	ribosomal protein S9	-2.28387	down	0.00435407	A_32_P22078
RPSA	ribosomal protein SA	-2.25146	down	0.00682784	A_24_P780052
RPSA	ribosomal protein SA	-2.31146	down	0.00499044	A_24_P358164
RPSA	ribosomal protein SA	-2.31157	down	0.00499223	A_23_P254415
RPSA	ribosomal protein SA	-2.31164	down	0.00499304	A_32_P219657
RPSA	ribosomal protein SA	-2.31177	down	0.00498822	A_24_P508410
RRM2	ribonucleotide reductase M2	1.57198	up	0.00174608	A_24_P234196
RUNDC2A	RUN domain containing 2A	1.70615	up	0.00224452	A_32_P66020
S100A10	S100 calcium binding protein A10	-2.31204	down	0.00497184	A_23_P137984
S100A13	S100 calcium binding protein A13	-1.80875	down	0.0120704	A_23_P372874
S100A14	S100 calcium binding protein A14	-2.21197	down	0.0037161	A_23_P124619
S100A2	S100 calcium binding protein A2	1.65467	up	0.0118459	A_23_P201706
S100A6	S100 calcium binding protein A6	-2.31132	down	0.00498497	A_23_P201711
SAP18	Sin3A-associated protein, 18kDa	-2.04825	down	0.00462105	A_23_P128587
SAP25	sin3A-binding protein 25	-2.31124	down	0.00503378	A_23_P111506
SASH1	SAM and SH3 domain containing 1	-1.5286	down	0.008528	A_24_P658584
SBDS	Shwachman-Bodian-Diamond syndrome	-1.60728	down	0.00268436	A_32_P177024
SCAF1	SR-related CTD-associated factor 1	1.60617	up	0.00138503	A_32_P377577
SCAPER	S-phase cyclin A-associated protein in the ER	1.58875	up	0.00609581	A_24_P162244
SCARB1	scavenger receptor class B, member 1	-1.90342	down	0.000437019	A_23_P369201
SCARB1	scavenger receptor class B, member 1	-2.31128	down	0.00498535	A_23_P203900
SCD5	stearoyl-CoA desaturase 5	1.84088	up	0.0030518	A_23_P354965
SCNN1A	sodium channel, nonvoltage-gated 1 alpha	-1.58648	down	4.92742e-06	A_23_P128323
SDF2L1	stromal cell-derived factor 2-like 1	-1.94859	down	0.00562521	A_23_P6344
SEC11A	SEC11 homolog A (S. cerevisiae)	-1.77426	down	0.0129472	A_23_P380917
SEC11A	SEC11 homolog A (S. cerevisiae)	-2.05227	down	0.00587657	A_24_P79413
SEC13	SEC13 homolog (S. cerevisiae)	-1.55716	down	8.82497e-06	A_24_P214506
SEC13	SEC13 homolog (S. cerevisiae)	-1.92513	down	0.00868883	A_23_P29555
SEC23A	Sec23 homolog A (S. cerevisiae)	1.51433	up	0.000694409	A_23_P348894
SELENBP1	selenium binding protein 1	-1.92651	down	7.40255e-05	A_23_P74619
SEMA3B	sema domain, immunoglobulin domain (Ig), short basic domain, secreted, (semaphorin) 3B	-1.88328	down	0.0103441	A_23_P132718
SEMA4C	sema domain, immunoglobulin domain (Ig), transmembrane domain (TM) and short cytoplasmic domain, (semaphorin) 4C	-1.84393	down	0.000849516	A_23_P9677
SEPHS1	selenophosphate synthetase 1	-1.5236	down	0.00275041	A_24_P90022
SEPP1	selenoprotein P, plasma, 1	-1.63308	down	0.00030112	A_23_P121926
SEPT9	septin 9	-2.31145	down	0.00498557	A_23_P106973
SERF2	small EDRK-rich factor 2	-2.25726	down	0.00388267	A_23_P106299
SERF2	small EDRK-rich factor 2	-2.31149	down	0.00499109	A_24_P244916
SERPINA1	serpin peptidase inhibitor, clade A (alpha-1 antiproteinase, antitrypsin), member 1	-2.31148	down	0.0049812	A_23_P218111
SERTAD2	SERTA domain containing 2	1.60303	up	0.00115706	A_23_P56949
SEZ6L2	seizure related 6 homolog (mouse)-like 2	-1.95009	down	0.00664422	A_23_P10194
SFRS6	splicing factor, arginine/serine-rich 6	-1.53261	down	0.00115954	A_23_P109017
SGOL1	shugoshin-like 1 (S. pombe)	1.84444	up	0.00389133	A_24_P225970
SGOL2	shugoshin-like 2 (S. pombe)	1.66247	up	0.00775494	A_23_P411335
SHFM1	split hand/foot malformation (ectrodactyly) type 1	-2.11732	down	0.00285963	A_23_P42664
SHISA5	shisa homolog 5 (Xenopus laevis)	-2.31188	down	0.00500083	A_23_P212475
SKP1	S-phase kinase-associated protein 1	-1.57664	down	0.00227139	A_23_P133424
SLC10A7	solute carrier family 10 (sodium/bile acid cotransporter family), member 7	2.28797	up	0.00880442	A_24_P131880
SLC17A9	solute carrier family 17, member 9	-2.19066	down	0.00349106	A_23_P210361
SLC1A1	solute carrier family 1 (neuronal/epithelial high affinity glutamate transporter, system Xag), member 1	1.61351	up	0.00947836	A_24_P232252
SLC22A18AS	solute carrier family 22 (organic cation transporter), member 18 antisense	1.85777	up	0.000884409	A_24_P372643
SLC25A3	solute carrier family 25 (mitochondrial carrier; phosphate carrier), member 3	-2.31205	down	0.00496774	A_23_P25204
SLC25A5	solute carrier family 25 (mitochondrial carrier; adenine nucleotide translocator), member 5	-2.18333	down	0.00297829	A_24_P182182
SLC25A5	solute carrier family 25 (mitochondrial carrier; adenine nucleotide translocator), member 5	-2.30454	down	0.00480276	A_24_P182183
SLC25A5	solute carrier family 25 (mitochondrial carrier; adenine nucleotide translocator), member 5	-2.31159	down	0.0050007	A_23_P137057
SLC25A6	solute carrier family 25 (mitochondrial carrier; adenine nucleotide translocator), member 6	-1.8337	down	0.00854863	A_23_P33752
SLC2A4RG	SLC2A4 regulator	-1.92901	down	0.0116688	A_23_P102571
SLC35E4	solute carrier family 35, member E4	-2.31082	down	0.00500725	A_23_P259357
SLC38A11	solute carrier family 38, member 11	-1.50642	down	0.00627117	A_23_P56494
SLC39A14	solute carrier family 39 (zinc transporter), member 14	-1.55275	down	0.00504651	A_23_P59950
SLC3A2	solute carrier family 3 (activators of dibasic and neutral amino acid transport), member 2	-1.77918	down	0.00940914	A_23_P87216
SLC40A1	solute carrier family 40 (iron-regulated transporter), member 1	-1.75814	down	0.00553224	A_23_P102391
SLC4A7	solute carrier family 4, sodium bicarbonate cotransporter, member 7	1.57664	up	0.0047598	A_24_P362931
SLC6A10P	solute carrier family 6 (neurotransmitter transporter, creatine), member 10 (pseudogene)	-1.57595	down	0.000966952	A_24_P15621
SLC6A5	solute carrier family 6 (neurotransmitter transporter, glycine), member 5	2.03021	up	0.0129073	A_23_P116624
SLC6A8	solute carrier family 6 (neurotransmitter transporter, creatine), member 8	-1.58625	down	0.00218018	A_23_P159937
SLC7A7	solute carrier family 7 (cationic amino acid transporter, y+ system), member 7	-2.31183	down	0.00499612	A_23_P99642
SMPDL3A	sphingomyelin phosphodiesterase, acid-like 3A	-1.63388	down	0.0130351	A_23_P72117
SNHG5	small nucleolar RNA host gene 5 (non-protein coding)	-1.93204	down	0.00550446	A_23_P361085
SNHG8	small nucleolar RNA host gene 8 (non-protein coding)	-2.31172	down	0.00499953	A_32_P38467
SNORD123	small nucleolar RNA, C/D box 123	-1.60357	down	0.00102569	A_24_P639679
SNRNP70	small nuclear ribonucleoprotein 70kDa (U1)	-2.19709	down	0.00309776	A_23_P4902
SNRPA	small nuclear ribonucleoprotein polypeptide A	1.53741	up	0.000972764	A_23_P164718
SNTG2	syntrophin, gamma 2	2.47417	up	0.0024712	A_23_P251132
SNX17	sorting nexin 17	-1.52901	down	0.000252023	A_23_P28238
SOD1	superoxide dismutase 1, soluble	-1.86076	down	0.00906088	A_24_P151464
SOD1	superoxide dismutase 1, soluble	-2.31177	down	0.0049809	A_23_P154840
SOHLH1	spermatogenesis and oogenesis specific basic helix-loop-helix 1	-1.62245	down	0.00490509	A_24_P195092
SORL1	sortilin-related receptor, L(DLR class) A repeats-containing	-1.85558	down	0.0105374	A_23_P87049
SOX4	SRY (sex determining region Y)-box 4	-1.51705	down	0.00233978	A_24_P911676
SOX4	SRY (sex determining region Y)-box 4	-2.31176	down	0.00499857	A_23_P82169
SOX5	SRY (sex determining region Y)-box 5	1.70094	up	0.0133245	A_24_P27234
SOX8	SRY (sex determining region Y)-box 8	1.62978	up	0.0113317	A_23_P66137
SP100	SP100 nuclear antigen	-1.78871	down	0.0096678	A_23_P349928
SPEN	spen homolog, transcriptional regulator (Drosophila)	1.50475	up	0.000220902	A_24_P170660
SPIN4	spindlin family, member 4	-1.57177	down	0.0118654	A_32_P222961
SPINK1	serine peptidase inhibitor, Kazal type 1	-2.31178	down	0.00499162	A_23_P214079
SPINT2	serine peptidase inhibitor, Kunitz type, 2	-2.31157	down	0.00499091	A_23_P27795
SREBF1	sterol regulatory element binding transcription factor 1	-1.60352	down	0.000124698	A_24_P390784
SRI	sorcin	1.65042	up	6.07782e-05	A_23_P59718
SRP14	signal recognition particle 14kDa (homologous Alu RNA binding protein)	-2.31099	down	0.00500133	A_23_P14876
SSR2	signal sequence receptor, beta (translocon-associated protein beta)	-2.31208	down	0.00499324	A_23_P126474
ST6GAL1	ST6 beta-galactosamide alpha-2,6-sialyltranferase 1	-1.58012	down	0.000884538	A_24_P388528
ST6GAL1	ST6 beta-galactosamide alpha-2,6-sialyltranferase 1	-1.78745	down	0.00627253	A_24_P397043
ST6GALNAC6	ST6 (alpha-N-acetyl-neuraminyl-2,3-beta-galactosyl-1,3)-N-acetylgalactosaminide alpha-2,6-sialyltransferase 6	-1.84908	down	0.00221914	A_23_P315892
STARD3	StAR-related lipid transfer (START) domain containing 3	-1.90553	down	0.0103329	A_24_P224538
STK35	serine/threonine kinase 35	-1.82426	down	0.00344756	A_24_P940537
STK4	serine/threonine kinase 4	1.67076	up	0.00261806	A_24_P935026
STOM	stomatin	-1.50561	down	0.000593572	A_23_P255263
STRN3	striatin, calmodulin binding protein 3	-1.51948	down	0.0115724	A_24_P330397
STX7	syntaxin 7	-1.65544	down	0.00100226	A_23_P303260
SUN2	Sad1 and UNC84 domain containing 2	-2.09243	down	0.000782179	A_32_P194115
SUPT16H	suppressor of Ty 16 homolog (S. cerevisiae)	1.59466	up	0.00229073	A_23_P151634
SYNE2	spectrin repeat containing, nuclear envelope 2	1.5021	up	0.000139275	A_24_P68311
SYNE2	spectrin repeat containing, nuclear envelope 2	1.51012	up	0.00284181	A_24_P307759
SYNGR2	synaptogyrin 2	-2.06004	down	0.00114483	A_24_P347854
SYNGR2	synaptogyrin 2	-2.31135	down	0.0049974	A_24_P366526
SYNRG	synergin, gamma	-1.80911	down	2.36114e-05	A_23_P207541
TAF15	TAF15 RNA polymerase II, TATA box binding protein (TBP)-associated factor, 68kDa	-1.60373	down	0.00567112	A_23_P159305
TAF3	TAF3 RNA polymerase II, TATA box binding protein (TBP)-associated factor, 140kDa	-1.62393	down	0.003115	A_24_P508012
TAGLN	transgelin	1.52348	up	0.000206905	A_23_P87011
TALDO1	transaldolase 1	-1.92024	down	0.00893741	A_32_P18258
TAS2R14	taste receptor, type 2, member 14	1.68336	up	0.0012714	A_23_P105495
TAS2R45	taste receptor, type 2, member 45	1.61897	up	0.00500581	A_23_P303851
TAS2R46	taste receptor, type 2, member 46	1.67607	up	0.000980975	A_23_P376114
TAX1BP3	Tax1 (human T-cell leukemia virus type I) binding protein 3	-1.58703	down	0.000922836	A_23_P38468
TBCA	tubulin folding cofactor A	-2.31195	down	0.00498911	A_23_P167698
TCEA1	transcription elongation factor A (SII), 1	1.56814	up	0.00680391	A_24_P126651
TCEB2	transcription elongation factor B (SIII), polypeptide 2 (18kDa, elongin B)	-2.31144	down	0.00498001	A_23_P312181
TCOF1	Treacher Collins-Franceschetti syndrome 1	1.80493	up	0.000390767	A_24_P243396
TCP1	t-complex 1	-2.23838	down	0.00357668	A_23_P122782
TDO2	tryptophan 2,3-dioxygenase	-2.06894	down	4.80129e-05	A_23_P80974
TEAD1	TEA domain family member 1 (SV40 transcriptional enhancer factor)	1.59682	up	0.000160935	A_23_P429340
TES	testis derived transcript (3 LIM domains)	-1.70874	down	0.00455161	A_23_P111672
TFF1	trefoil factor 1	-2.31111	down	0.00498301	A_23_P68759
TFF3	trefoil factor 3 (intestinal)	-2.31131	down	0.00499263	A_23_P393099
TFF3	trefoil factor 3 (intestinal)	-2.31155	down	0.00499383	A_23_P257296
THAP5	THAP domain containing 5	1.59568	up	0.000664138	A_24_P23527
THOC1	THO complex 1	1.88424	up	0.00499711	A_23_P78372
TIMM13	translocase of inner mitochondrial membrane 13 homolog (yeast)	-2.31104	down	0.00499806	A_23_P56316
TIMM8B	translocase of inner mitochondrial membrane 8 homolog B (yeast)	-2.2468	down	0.00386408	A_23_P98382
TIMP2	TIMP metallopeptidase inhibitor 2	-1.9096	down	0.00746387	A_23_P107401
TK1	thymidine kinase 1, soluble	-1.9752	down	0.00505379	A_23_P107421
TKT	transketolase	-2.31491	down	0.00483072	A_23_P92082
TLE1	transducin-like enhancer of split 1 (E(sp1) homolog, Drosophila)	-2.31102	down	0.00499626	A_23_P402751
TM4SF4	transmembrane 4 L six family member 4	-2.82383	down	0.00506219	A_23_P252432
TM7SF2	transmembrane 7 superfamily member 2	-1.64732	down	0.00480905	A_23_P116037
TM7SF2	transmembrane 7 superfamily member 2	-2.18825	down	0.00302865	A_23_P127426
TMBIM1	transmembrane BAX inhibitor motif containing 1	-1.5287	down	6.23351e-05	A_24_P148521
TMBIM1	transmembrane BAX inhibitor motif containing 1	-1.84772	down	0.00668708	A_23_P79331
TMBIM6	transmembrane BAX inhibitor motif containing 6	-2.31175	down	0.00498827	A_24_P355876
TMEM131	transmembrane protein 131	1.64275	up	0.000681252	A_23_P368558
TMEM141	transmembrane protein 141	-2.31138	down	0.00499479	A_23_P94591
TMEM187	transmembrane protein 187	-1.7282	down	0.00710667	A_23_P85180
TMEM205	transmembrane protein 205	-1.79438	down	0.012023	A_23_P90099
TMEM208	transmembrane protein 208	-1.79817	down	0.0105594	A_23_P206369
TMEM30B	transmembrane protein 30B	-2.11579	down	0.000429632	A_32_P129752
TMEM41A	transmembrane protein 41A	-1.50633	down	0.00289151	A_23_P80832
TMEM45B	transmembrane protein 45B	-2.22421	down	0.0047359	A_23_P1682
TMEM64	transmembrane protein 64	-1.92007	down	9.27045e-06	A_24_P171058
TMOD4	tropomodulin 4 (muscle)	1.59714	up	0.0073083	A_23_P126605
TMPO	thymopoietin	1.58065	up	0.000695237	A_23_P325040
TMPRSS4	transmembrane protease, serine 4	-2.10968	down	0.00362684	A_23_P127608
TMPRSS6	transmembrane protease, serine 6	-1.64056	down	0.00379403	A_24_P130691
TMSB10	thymosin beta 10	-2.31129	down	0.00495667	A_23_P68106
TOM1	target of myb1 (chicken)	-1.57192	down	9.06406e-06	A_23_P103084
TOMM40	translocase of outer mitochondrial membrane 40 homolog (yeast)	-1.52518	down	0.00395944	A_24_P15754
TOMM7	translocase of outer mitochondrial membrane 7 homolog (yeast)	-2.31171	down	0.00498644	A_23_P93844
TP53INP2	tumor protein p53 inducible nuclear protein 2	-1.58094	down	0.00221379	A_24_P357465
TPCN1	two pore segment channel 1	-1.53233	down	0.000673184	A_24_P244575
TPI1	triosephosphate isomerase 1	-2.31171	down	0.00498915	A_32_P95739
TPMT	thiopurine S-methyltransferase	-1.85027	down	0.00755952	A_24_P397498
TPR	translocated promoter region (to activated MET oncogene)	1.64879	up	0.0118948	A_24_P179611
TPRG1L	tumor protein p63 regulated 1-like	-1.54542	down	0.00153482	A_23_P339773
TPSG1	tryptase gamma 1	-2.31158	down	0.00498775	A_23_P26294
TPT1	tumor protein, translationally-controlled 1	-2.31077	down	0.00499824	A_24_P179351
TPT1	tumor protein, translationally-controlled 1	-2.31097	down	0.00499587	A_32_P96213
TPT1	tumor protein, translationally-controlled 1	-2.31119	down	0.00499672	A_24_P306726
TPX2	TPX2, microtubule-associated, homolog (Xenopus laevis)	1.64886	up	0.00156338	A_23_P68610
TRIB3	tribbles homolog 3 (Drosophila)	-2.16189	down	0.00320199	A_23_P210690
TRIM25	tripartite motif-containing 25	-1.56607	down	0.00205888	A_24_P936767
TRMT112	tRNA methyltransferase 11-2 homolog (S. cerevisiae)	-1.97764	down	0.00666872	A_23_P12992
TRMT112	tRNA methyltransferase 11-2 homolog (S. cerevisiae)	-2.06399	down	0.00568606	A_24_P283814
TSHZ1	teashirt zinc finger homeobox 1	1.50855	up	0.000235706	A_23_P27381
TSPAN8	tetraspanin 8	-1.95456	down	0.0049789	A_23_P36531
TSSK6	testis-specific serine kinase 6	2.15408	up	0.0135057	A_23_P108221
TST	thiosulfate sulfurtransferase (rhodanese)	-2.31136	down	0.00498224	A_23_P29248
TTLL5	tubulin tyrosine ligase-like family, member 5	1.53359	up	0.00422867	A_24_P321752
TTR	transthyretin	-2.31137	down	0.00498197	A_23_P130333
TUBA1C	tubulin, alpha 1c	-2.31162	down	0.00499677	A_23_P128154
TUBA1C	tubulin, alpha 1c	-2.31179	down	0.0049925	A_24_P188071
TUBA4A	tubulin, alpha 4a	-2.30245	down	0.00526859	A_23_P154070
TUBB2C	tubulin, beta 2C	-2.3127	down	0.00492691	A_32_P187327
TXN	thioredoxin	-2.26113	down	0.00391207	A_24_P175519
TXNIP	thioredoxin interacting protein	-1.93478	down	0.00950225	A_23_P97700
U2AF2	U2 small nuclear RNA auxiliary factor 2	-1.78409	down	0.00115069	A_23_P431418
UBA52	ubiquitin A-52 residue ribosomal protein fusion product 1	-1.80893	down	0.0077837	A_23_P56195
UBA52	ubiquitin A-52 residue ribosomal protein fusion product 1	-2.31003	down	0.00493896	A_23_P56188
UBA52	ubiquitin A-52 residue ribosomal protein fusion product 1	-2.3117	down	0.00498064	A_24_P173325
UBB	ubiquitin B	-2.30445	down	0.00483213	A_23_P27215
UBB	ubiquitin B	-2.31163	down	0.00499597	A_24_P113109
UBC	ubiquitin C	-2.31111	down	0.00499476	A_23_P329740
UBC	ubiquitin C	-2.31135	down	0.00497493	A_24_P889720
UBC	ubiquitin C	-2.31139	down	0.00499496	A_24_P266880
UBC	ubiquitin C	-2.31172	down	0.00498773	A_24_P681301
UBE2E2	ubiquitin-conjugating enzyme E2E 2 (UBC4/5 homolog, yeast)	-1.50088	down	0.00734075	A_32_P155506
UBL3	ubiquitin-like 3	-1.55317	down	0.00282664	A_24_P330234
UBL5	ubiquitin-like 5	-2.10015	down	0.00295661	A_23_P78563
UBOX5	U-box domain containing 5	-2.21163	down	0.00874713	A_23_P218717
UBXN1	UBX domain protein 1	-2.12314	down	0.00429052	A_23_P98605
UBXN7	UBX domain protein 7	-1.648	down	0.000653022	A_23_P358221
UCHL5	ubiquitin carboxyl-terminal hydrolase L5	1.51318	up	0.0104593	A_23_P148798
UGT1A8	UDP glucuronosyltransferase 1 family, polypeptide A8	1.84833	up	0.00155588	A_23_P158330
UGT2B15	UDP glucuronosyltransferase 2 family, polypeptide B15	-1.59691	down	0.0056568	A_23_P58407
UGT2B7	UDP glucuronosyltransferase 2 family, polypeptide B7	-1.63351	down	6.11678e-05	A_23_P136671
UQCR10	ubiquinol-cytochrome c reductase, complex III subunit X	-2.31131	down	0.00499452	A_23_P68866
UQCR11	ubiquinol-cytochrome c reductase, complex III subunit XI	-2.31169	down	0.00499509	A_23_P56314
UQCRFS1	ubiquinol-cytochrome c reductase, Rieske iron-sulfur polypeptide 1	-2.03087	down	0.00393146	A_23_P153586
UQCRH	ubiquinol-cytochrome c reductase hinge protein	-2.31158	down	0.00497652	A_24_P102769
UQCRH	ubiquinol-cytochrome c reductase hinge protein	-2.31163	down	0.00499344	A_32_P54137
UQCRQ	ubiquinol-cytochrome c reductase, complex III subunit VII, 9.5kDa	-2.31175	down	0.00499175	A_23_P213718
USMG5	up-regulated during skeletal muscle growth 5 homolog (mouse)	-2.31139	down	0.00500322	A_23_P127095
USP10	ubiquitin specific peptidase 10	1.61159	up	8.11682e-05	A_32_P26330
USP31	ubiquitin specific peptidase 31	1.80891	up	0.000716942	A_23_P206612
UTY	ubiquitously transcribed tetratricopeptide repeat gene, Y-linked	1.81141	up	0.0112116	A_23_P160004
VAMP8	vesicle-associated membrane protein 8 (endobrevin)	-2.23894	down	0.00358675	A_23_P28434
VASN	vasorin	-1.66101	down	0.00422299	A_23_P129695
VCP	valosin-containing protein	-2.07744	down	0.00364531	A_23_P83045
VDAC2	voltage-dependent anion channel 2	-1.85796	down	0.0130093	A_23_P75268
VHL	von Hippel-Lindau tumor suppressor	-2.31444	down	0.00499358	A_23_P132611
VIL1	villin 1	-2.10767	down	0.00292386	A_23_P16866
VIL1	villin 1	-2.24108	down	0.00361514	A_23_P209527
VTI1A	vesicle transport through interaction with t-SNAREs homolog 1A (yeast)	1.65401	up	0.000341096	A_23_P425932
VWCE	von Willebrand factor C and EGF domains	-1.71602	down	0.0128564	A_23_P52986
WASH2P	WAS protein family homolog 2 pseudogene	-2.45789	down	0.00949178	A_23_P11742
WBP2	WW domain binding protein 2	-1.51873	down	0.0129047	A_23_P3900
WNT6	wingless-type MMTV integration site family, member 6	-1.55742	down	0.00267943	A_23_P119916
WNT6	wingless-type MMTV integration site family, member 6	-2.03763	down	0.0119742	A_24_P208513
WWP2	WW domain containing E3 ubiquitin protein ligase 2	1.84769	up	0.0116473	A_24_P342086
XAGE2B	X antigen family, member 2B	-1.842	down	0.000451577	A_23_P34031
XBP1	X-box binding protein 1	-1.82109	down	3.15793e-05	A_24_P100228
XBP1	X-box binding protein 1	-2.31106	down	0.00499136	A_23_P120845
XPOT	exportin, tRNA (nuclear export receptor for tRNAs)	1.65562	up	0.00670516	A_32_P13719
XPOT	exportin, tRNA (nuclear export receptor for tRNAs)	1.79031	up	0.00132257	A_23_P340722
XRCC2	X-ray repair complementing defective repair in Chinese hamster cells 2	1.68578	up	0.000752657	A_32_P77343
XRCC6	X-ray repair complementing defective repair in Chinese hamster cells 6	-2.18136	down	0.00297279	A_23_P120942
YIF1A	Yip1 interacting factor homolog A (S. cerevisiae)	-2.03562	down	0.00548986	A_23_P47226
YTHDC2	YTH domain containing 2	1.52872	up	0.00569276	A_24_P178106
YTHDF1	YTH domain family, member 1	-1.81923	down	0.0120595	A_23_P5912
YWHAB	tyrosine 3-monooxygenase/tryptophan 5-monooxygenase activation protein, beta polypeptide	-2.0139	down	0.00440574	A_23_P120414
YWHAB	tyrosine 3-monooxygenase/tryptophan 5-monooxygenase activation protein, beta polypeptide	-2.3121	down	0.00499726	A_23_P500251
YWHAQ	tyrosine 3-monooxygenase/tryptophan 5-monooxygenase activation protein, theta polypeptide	-1.86827	down	0.009915	A_32_P202057
YWHAQ	tyrosine 3-monooxygenase/tryptophan 5-monooxygenase activation protein, theta polypeptide	-2.07285	down	0.0032206	A_24_P199905
ZBTB2	zinc finger and BTB domain containing 2	1.52369	up	0.0112214	A_23_P82108
ZBTB46	zinc finger and BTB domain containing 46	-1.55778	down	0.000502693	A_24_P592012
ZFAND2B	zinc finger, AN1-type domain 2B	-1.69753	down	0.000969319	A_24_P122891
ZFP1	zinc finger protein 1 homolog (mouse)	-1.53343	down	0.000752226	A_23_P3856
ZFYVE9	zinc finger, FYVE domain containing 9	-1.53407	down	0.00216002	A_23_P33768
ZNF160	zinc finger protein 160	-1.50476	down	0.00279648	A_23_P396804
ZNF292	zinc finger protein 292	1.61307	up	0.00337796	A_23_P428468
ZNF407	zinc finger protein 407	2.26219	up	0.0038255	A_23_P380954
ZNF428	zinc finger protein 428	-1.79633	down	0.00440888	A_23_P311468
ZNF432	zinc finger protein 432	-1.64837	down	0.00161115	A_24_P65658
ZNF467	zinc finger protein 467	-2.23469	down	0.00441473	A_24_P218074
ZNF518A	zinc finger protein 518A	1.92036	up	0.011549	A_23_P35576
ZNF525	zinc finger protein 525	-2.31189	down	0.00497794	A_32_P98348
ZNF532	zinc finger protein 532	1.60006	up	0.00124059	A_23_P346421
ZNF579	zinc finger protein 579	-2.31136	down	0.00499854	A_24_P293089
ZNF581	zinc finger protein 581	-1.50416	down	0.0128424	A_23_P4798
ZNF670	zinc finger protein 670	1.6166	up	0.00136991	A_23_P74981
ZNF738	zinc finger protein 738	-1.53103	down	0.010916	A_32_P81806
ZWILCH	Zwilch, kinetochore associated, homolog (Drosophila)	2.36102	up	0.00251356	A_23_P112673

## Sheet: NB (13 genes)
Symbol	Entrez Gene Name	Fold Change	Regulation	p-value	ID
ALS2CL	ALS2 C-terminal like	1.509	up	0.036	A_23_P416705
ANGPTL3	angiopoietin-like 3	-2.076	down	0.036	A_23_P160262
CD86	CD86 molecule	5.265	up	0.036	A_24_P131589
KIAA1984	KIAA1984	1.613	up	0.036	A_23_P342688
NA	NA	-2.11674	down	9.69179e-05	A_24_P910230
NA	NA	-1.70383	down	0.000165686	A_32_P212654
NA	NA	-1.52807	down	2.97261e-05	A_23_P75129
NA	NA	5.82488	up	3.54889e-06	A_32_P199824
NA	NA	6.12895	up	1.16867e-05	A_32_P107994
NA	NA	1.50698	up	0.000201591	A_24_P123632
NA	NA	1.50663	up	2.5867e-05	A_23_P251196
RNASE4	ribonuclease, RNase A family, 4	-1.674	down	0.0499	A_23_P205531
SRP72 (includes EG:327335)	signal recognition particle 72kDa	-1.522	down	0.0485	A_32_P174713

## Sheet: NB-DL (344 genes)
Symbol	Entrez Gene Name	Fold Change	Regulation	p-value	ID
ACADM	acyl-Coenzyme A dehydrogenase, C-4 to C-12 straight chain	-1.51892	down	0.027501	A_23_P96761
ACAT1	acetyl-Coenzyme A acetyltransferase 1	-1.66843	down	0.0171269	A_24_P203678
ACCS	1-aminocyclopropane-1-carboxylate synthase homolog (Arabidopsis)(non-functional)	1.50337	up	0.0281325	A_23_P24586
ACP1	acid phosphatase 1, soluble	-1.59898	down	0.0290235	A_23_P56798
ACSS1	acyl-CoA synthetase short-chain family member 1	1.6063	up	0.0223031	A_23_P120594
ACTR10	actin-related protein 10 homolog (S. cerevisiae)	-1.5643	down	0.0327775	A_24_P253318
ACYP2	acylphosphatase 2, muscle type	-1.60137	down	0.0334353	A_23_P159424
ADAT2	adenosine deaminase, tRNA-specific 2, TAD2 homolog (S. cerevisiae)	1.83049	up	0.0207376	A_24_P186204
AKTIP	AKT interacting protein	-1.85094	down	0.0152528	A_32_P224840
ANKRD13D	ankyrin repeat domain 13 family, member D	1.54627	up	0.0174062	A_24_P76105
ARHGAP11A	Rho GTPase activating protein 11A	1.80118	up	0.0377668	A_32_P147090
ARSJ	arylsulfatase family, member J	-1.56926	down	0.0147685	A_23_P213298
ASPM	asp (abnormal spindle) homolog, microcephaly associated (Drosophila)	1.61206	up	0.0498862	A_23_P52017
ATP6V0E1	ATPase, H+ transporting, lysosomal 9kDa, V0 subunit e1	-1.5978	down	0.0357164	A_23_P213840
AZI1	5-azacytidine induced 1	1.65158	up	0.0293222	A_24_P66522
BET1	blocked early in transport 1 homolog (S. cerevisiae)	-1.82357	down	0.0245151	A_23_P59700
BTG2	BTG family, member 2	-1.53533	down	0.0245151	A_23_P62901
C11orf30	chromosome 11 open reading frame 30	1.62496	up	0.0254668	A_23_P380834
C11orf71	chromosome 11 open reading frame 71	-1.52035	down	0.0283189	A_23_P13150
C15orf52	chromosome 15 open reading frame 52	1.55499	up	0.0416656	A_23_P163467
C16orf58	chromosome 16 open reading frame 58	1.61801	up	0.0416656	A_24_P65271
C16orf67	chromosome 16 open reading frame 67	1.56604	up	0.0416656	A_23_P89062
C16orf87	chromosome 16 open reading frame 87	-1.52952	down	0.0256094	A_23_P49279
C17orf55	chromosome 17 open reading frame 55	1.53879	up	0.0360336	A_24_P323084
C1orf43	chromosome 1 open reading frame 43	-1.55644	down	0.0311231	A_24_P393461
C3orf57	chromosome 3 open reading frame 57	-2.37387	down	0.0147685	A_32_P199551
C6orf162	chromosome 6 open reading frame 162	-1.56523	down	0.0174062	A_23_P59255
C6orf203	chromosome 6 open reading frame 203	-1.62221	down	0.0147685	A_24_P200784
C6orf62	chromosome 6 open reading frame 62	-1.7353	down	0.0383199	A_24_P200652
C9orf156	chromosome 9 open reading frame 156	-1.54459	down	0.0207376	A_24_P212860
CAPN12	calpain 12	1.63558	up	0.0281325	A_24_P79040
CASD1	CAS1 domain containing 1	-1.5749	down	0.0291028	A_23_P215604
CCDC126	coiled-coil domain containing 126	-1.70344	down	0.0253218	A_23_P168592
CCDC126	coiled-coil domain containing 126	-1.69653	down	0.0395371	A_23_P168587
CCNL2	cyclin L2	1.61085	up	0.0309018	A_24_P51588
CCPG1	cell cycle progression 1	-1.70186	down	0.0169761	A_24_P39378
CD164	CD164 molecule, sialomucin	-1.6895	down	0.0181177	A_24_P380536
CD46	CD46 molecule, complement regulatory protein	-2.03439	down	0.0181177	A_23_P201758
CD46	CD46 molecule, complement regulatory protein	-2.04849	down	0.0245151	A_23_P35230
CD86	CD86 molecule	2.35575	up	0.0377668	A_24_P131589
CDC42SE2	CDC42 small effector 2	-1.67839	down	0.0404773	A_23_P167767
CDKN2AIPNL	CDKN2A interacting protein N-terminal like	-1.67265	down	0.0223031	A_23_P250644
CEACAM1	carcinoembryonic antigen-related cell adhesion molecule 1 (biliary glycoprotein)	-1.56837	down	0.0220648	A_23_P434118
CEACAM3	carcinoembryonic antigen-related cell adhesion molecule 3	-1.61331	down	0.0469841	A_23_P130515
CENPT	centromere protein T	1.54978	up	0.0179137	A_24_P13804
CGRRF1	cell growth regulator with ring finger domain 1	-1.86297	down	0.0404773	A_23_P37283
CHI3L1	chitinase 3-like 1 (cartilage glycoprotein-39)	-1.9358	down	0.0498423	A_23_P137665
CHMP5	chromatin modifying protein 5	-1.55979	down	0.0211152	A_23_P83278
CHRAC1	chromatin accessibility complex 1	-1.55824	down	0.0416656	A_23_P123544
CHTF18	CTF18, chromosome transmission fidelity factor 18 homolog (S. cerevisiae)	1.71888	up	0.016173	A_32_P44274
CHTF18	CTF18, chromosome transmission fidelity factor 18 homolog (S. cerevisiae)	1.76176	up	0.0313304	A_23_P354297
CITED2	Cbp/p300-interacting transactivator, with Glu/Asp-rich carboxy-terminal domain, 2	-1.69338	down	0.0283189	A_23_P214969
CMBL	carboxymethylenebutenolidase homolog (Pseudomonas)	-1.57982	down	0.0207376	A_23_P144668
COX11	COX11 homolog, cytochrome c oxidase assembly protein (yeast)	-1.72276	down	0.0327775	A_24_P404204
COX18	COX18 cytochrome c oxidase assembly homolog (S. cerevisiae)	-1.51561	down	0.0201157	A_23_P321485
CRBN	cereblon	-1.5473	down	0.0465232	A_24_P351435
CREM	cAMP responsive element modulator	-1.61726	down	0.0207376	A_24_P360763
CRIM1	cysteine rich transmembrane BMP regulator 1 (chordin-like)	-1.62003	down	0.0249567	A_23_P51105
CTBS	chitobiase, di-N-acetyl-	-1.75321	down	0.0283189	A_23_P201368
CTSO	cathepsin O	-2.01537	down	0.0207376	A_23_P110175
CXADR	coxsackie virus and adenovirus receptor	-1.8341	down	0.0147685	A_24_P374943
CXADRP2	coxsackie virus and adenovirus receptor pseudogene 2	-2.03629	down	0.0283189	A_32_P125135
CXADRP3	coxsackie virus and adenovirus receptor pseudogene 3	-1.85672	down	0.0229174	A_24_P161725
CXCL2	chemokine (C-X-C motif) ligand 2	-1.54996	down	0.0152923	A_24_P257416
CXCL3	chemokine (C-X-C motif) ligand 3	-1.85946	down	0.0181177	A_24_P183150
CYP51A1	cytochrome P450, family 51, subfamily A, polypeptide 1	-1.50915	down	0.0211152	A_23_P257716
CYTH3	cytohesin 3	1.65048	up	0.0292369	A_23_P111593
DDX11	DEAD/H (Asp-Glu-Ala-Asp/His) box polypeptide 11 (CHL1-like helicase homolog, S. cerevisiae)	1.50701	up	0.0407951	A_23_P203949
DDX11	DEAD/H (Asp-Glu-Ala-Asp/His) box polypeptide 11 (CHL1-like helicase homolog, S. cerevisiae)	1.77402	up	0.0293222	A_23_P203947
DHRS7	dehydrogenase/reductase (SDR family) member 7	-1.65376	down	0.016173	A_23_P117506
DKK3	dickkopf homolog 3 (Xenopus laevis)	-1.62618	down	0.0237666	A_24_P918317
DNAJB4	DnaJ (Hsp40) homolog, subfamily B, member 4	-2.05637	down	0.0181177	A_23_P51339
DNAJB4	DnaJ (Hsp40) homolog, subfamily B, member 4	-1.74792	down	0.0266294	A_24_P393958
DNAJB6	DnaJ (Hsp40) homolog, subfamily B, member 6	-1.50949	down	0.0203956	A_24_P63827
DOT1L	DOT1-like, histone H3 methyltransferase (S. cerevisiae)	1.5006	up	0.0245151	A_23_P408768
DUSP1	dual specificity phosphatase 1	-1.66135	down	0.0238373	A_23_P110712
DUSP11	dual specificity phosphatase 11 (RNA/RNP complex 1-interacting)	-1.57215	down	0.0293222	A_23_P376759
ELOVL7	ELOVL family member 7, elongation of long chain fatty acids (yeast)	-1.5142	down	0.0203956	A_24_P32473
EME1	essential meiotic endonuclease 1 homolog 1 (S. pombe)	2.09696	up	0.0432003	A_23_P368225
ENGASE	endo-beta-N-acetylglucosaminidase	1.79605	up	0.0181177	A_23_P152583
ETFA	electron-transfer-flavoprotein, alpha polypeptide	-1.72851	down	0.0498862	A_32_P119616
EVL	Enah/Vasp-like	2.0444	up	0.0499232	A_23_P140427
F2RL1	coagulation factor II (thrombin) receptor-like 1	-2.20167	down	0.0216781	A_23_P58835
FABP5	fatty acid binding protein 5 (psoriasis-associated)	1.65504	up	0.0417736	A_24_P7642
FAM103A1	family with sequence similarity 103, member A1	-1.50752	down	0.0147685	A_24_P416055
FAM175A	family with sequence similarity 175, member A	-1.67585	down	0.0306926	A_24_P311577
FAM18B2	family with sequence similarity 18, member B2	-1.98358	down	0.0223031	A_24_P87490
FAM3C	family with sequence similarity 3, member C	-1.53529	down	0.0352837	A_23_P157371
FAM43A	family with sequence similarity 43, member A	1.85257	up	0.0147685	A_23_P422144
FAM45A	family with sequence similarity 45, member A	-1.53641	down	0.0245151	A_24_P98555
FANCA	Fanconi anemia, complementation group A	1.58658	up	0.0263746	A_23_P206441
FBXO3	F-box protein 3	-1.76725	down	0.0420694	A_23_P363831
FGA	fibrinogen alpha chain	-1.74239	down	0.0269561	A_23_P44274
FLJ40330	hypothetical LOC645784	1.78772	up	0.0201157	A_24_P280558
FMO5	flavin containing monooxygenase 5	-1.59385	down	0.0256889	A_23_P233
FOS	FBJ murine osteosarcoma viral oncogene homolog	-1.68501	down	0.026466	A_23_P106194
FUNDC2	FUN14 domain containing 2	-1.55526	down	0.0152923	A_23_P171314
GADD45A	growth arrest and DNA-damage-inducible, alpha	-1.55027	down	0.0203956	A_23_P23221
GGA1	golgi-associated, gamma adaptin ear containing, ARF binding protein 1	1.99782	up	0.0203812	A_24_P926400
GMCL1	germ cell-less homolog 1 (Drosophila)	-1.53379	down	0.035926	A_23_P335463
GMFB	glia maturation factor, beta	-1.56703	down	0.030103	A_23_P205611
GNAZ	guanine nucleotide binding protein (G protein), alpha z polypeptide	1.51738	up	0.0469841	A_23_P211363
GNG10	guanine nucleotide binding protein (G protein), gamma 10	-1.82863	down	0.0238373	A_23_P112260
GOLGA7	golgin A7	-1.70498	down	0.0169761	A_24_P98277
GPA33	glycoprotein A33 (transmembrane)	-1.69688	down	0.0207376	A_24_P319374
GPC5	glypican 5	-1.66061	down	0.0323286	A_23_P112874
GTF2E2	general transcription factor IIE, polypeptide 2, beta 34kDa	-1.54546	down	0.0402363	A_23_P94118
GTPBP3	GTP binding protein 3 (mitochondrial)	1.62024	up	0.0404773	A_23_P28068
HBP1	HMG-box transcription factor 1	-1.61383	down	0.0147685	A_24_P204971
HIGD1A	HIG1 hypoxia inducible domain family, member 1A	-1.58658	down	0.0400203	A_24_P548866
HNRNPCL1	heterogeneous nuclear ribonucleoprotein C-like 1	-1.54122	down	0.0147685	A_24_P767422
HS6ST2	heparan sulfate 6-O-sulfotransferase 2	-1.52732	down	0.0147685	A_24_P105191
HSD17B11	hydroxysteroid (17-beta) dehydrogenase 11	-1.6088	down	0.0323801	A_23_P408271
HSD17B7	hydroxysteroid (17-beta) dehydrogenase 7	-1.55509	down	0.0326948	A_23_P11859
HSF4	heat shock transcription factor 4	1.54483	up	0.0204602	A_23_P3592
HSPD1	heat shock 60kDa protein 1 (chaperonin)	-1.7653	down	0.0256094	A_32_P76091
IER3IP1	immediate early response 3 interacting protein 1	-1.50151	down	0.0183591	A_32_P429872
IGFBP7	insulin-like growth factor binding protein 7	-1.71695	down	0.0333471	A_23_P353035
ING5	inhibitor of growth family, member 5	1.60553	up	0.0335828	A_24_P34545
INSIG2	insulin induced gene 2	-1.74958	down	0.0327775	A_23_P102454
ITIH2	inter-alpha (globulin) inhibitor H2	-1.53168	down	0.0203956	A_23_P202053
KGFLP1	keratinocyte growth factor-like protein 1	-1.53235	down	0.0296916	A_32_P11372
KLF4	Kruppel-like factor 4 (gut)	-1.61727	down	0.0174062	A_23_P32233
KNTC1	kinetochore associated 1	1.58489	up	0.0469841	A_23_P136817
KPNB1	karyopherin (importin) beta 1	1.59757	up	0.0181177	A_32_P184727
LEPROT	leptin receptor overlapping transcript	-1.69132	down	0.0352845	A_24_P148094
LMTK2	lemur tyrosine kinase 2	-1.50829	down	0.0465232	A_23_P215275
LOC100292244	similar to SLC25A5 protein	-1.53828	down	0.0296916	A_32_P123
LOC441722	U2 small nuclear RNA auxiliary factor 1 pseudogene	-1.68248	down	0.0361535	A_24_P84008
LOC642413	similar to Putative cathepsin L-like protein 6	-1.60147	down	0.030103	A_23_P376449
LOC643454	adaptor-related protein complex 3, sigma 1 subunit pseudogene	-1.62799	down	0.0295203	A_24_P400760
LOC649395	tyrosine 3-monooxygenase/tryptophan 5-monooxygenase activation protein, epsilon polypeptide pseudogene	-1.71507	down	0.0211152	A_24_P169574
LOC91316	glucuronidase, beta/immunoglobulin lambda-like polypeptide 1 pseudogene	2.00025	up	0.0423799	A_23_P143600
LONRF3	LON peptidase N-terminal domain and ring finger 3	1.51622	up	0.0309252	A_24_P185909
LRP11	low density lipoprotein receptor-related protein 11	-1.52789	down	0.0229174	A_23_P19657
LRRC45	leucine rich repeat containing 45	1.54328	up	0.0498862	A_23_P381461
LYPLA1	lysophospholipase I	-1.9312	down	0.0404773	A_23_P19192
MAF	v-maf musculoaponeurotic fibrosarcoma oncogene homolog (avian)	-2.25071	down	0.0181177	A_24_P256219
MAGT1	magnesium transporter 1	-1.7668	down	0.0147685	A_24_P485219
MAGT1	magnesium transporter 1	-1.72408	down	0.0174062	A_23_P148273
MAGT1	magnesium transporter 1	-1.71272	down	0.0147685	A_24_P105164
MAT2A	methionine adenosyltransferase II, alpha	1.51091	up	0.0219383	A_23_P401568
MAT2B	methionine adenosyltransferase II, beta	-1.88767	down	0.0297989	A_23_P81408
MCFD2	multiple coagulation factor deficiency 2	-1.5501	down	0.0272397	A_24_P103060
MED27	mediator complex subunit 27	-2.02642	down	0.0280788	A_23_P301877
MINPP1	multiple inositol polyphosphate histidine phosphatase, 1	-2.17479	down	0.0181177	A_23_P115885
MOBKL3	MOB1, Mps One Binder kinase activator-like 3 (yeast)	-1.70162	down	0.0309018	A_23_P210274
MORF4L1	mortality factor 4 like 1	-1.6795	down	0.0152528	A_23_P37579
MORF4L2	mortality factor 4 like 2	-1.97311	down	0.0195164	A_24_P333445
MRPL3	mitochondrial ribosomal protein L3	-1.56665	down	0.0229174	A_23_P7030
MTHFR	5,10-methylenetetrahydrofolate reductase (NADPH)	2.25553	up	0.0323801	A_23_P404045
MYBBP1A	MYB binding protein (P160) 1a	1.50896	up	0.0404773	A_23_P78170
MYBPH	myosin binding protein H	-1.70361	down	0.0315459	A_23_P148737
MYO7A	myosin VIIA	1.56744	up	0.0245151	A_23_P98786
NA	NA	-1.59459	down	0.0245151	A_24_P15702
NA	NA	-1.57504	down	0.0256094	A_32_P331700
NA	NA	-1.7695	down	0.0194725	A_24_P84048
NA	NA	-1.90344	down	0.0245151	A_32_P205616
NA	NA	-1.78073	down	0.0152923	A_24_P400981
NA	NA	-1.61025	down	0.026579	A_24_P392505
NA	NA	-1.61721	down	0.0274434	A_24_P93184
NA	NA	-1.64419	down	0.0372102	A_32_P186678
NA	NA	-1.77717	down	0.0152923	A_32_P173177
NA	NA	-1.96058	down	0.0147685	A_24_P170025
NA	NA	-1.55956	down	0.0245267	A_32_P751535
NA	NA	-1.50096	down	0.0412212	A_24_P49657
NA	NA	-1.51367	down	0.0171269	A_24_P213073
NA	NA	-1.55675	down	0.0465232	A_24_P383680
NA	NA	-1.64128	down	0.0395371	A_24_P928604
NA	NA	-1.69772	down	0.0196787	A_24_P118721
NA	NA	-1.50211	down	0.0395371	A_23_P46673
NA	NA	-1.72591	down	0.0181177	A_32_P162076
NA	NA	-1.51773	down	0.0152923	A_32_P918263
NA	NA	-1.54426	down	0.0313304	A_24_P118531
NA	NA	-1.99946	down	0.0297318	A_24_P256050
NA	NA	-1.55551	down	0.0313304	A_24_P332482
NA	NA	-1.83108	down	0.0174398	A_24_P290257
NA	NA	-1.59207	down	0.039777	A_24_P126741
NA	NA	-1.68392	down	0.021944	A_32_P155512
NA	NA	-2.03231	down	0.0309252	A_24_P633686
NA	NA	-1.72103	down	0.0362902	A_32_P23517
NA	NA	-1.90282	down	0.0467109	A_32_P191895
NA	NA	-1.62742	down	0.0272397	A_32_P145968
NA	NA	-1.65593	down	0.0203956	A_32_P225328
NA	NA	-1.6288	down	0.0352837	A_24_P340966
NA	NA	-1.51696	down	0.0245151	A_24_P101146
NA	NA	-1.83575	down	0.021944	A_24_P75408
NA	NA	-2.91789	down	0.0495119	A_32_P64461
NA	NA	-2.24402	down	0.0395551	A_32_P160186
NA	NA	-1.6281	down	0.0440433	A_32_P144220
NA	NA	-1.66413	down	0.0169761	A_32_P82293
NA	NA	-1.71647	down	0.0272397	A_23_P62857
NA	NA	2.29434	up	0.0469841	A_32_P199824
NA	NA	2.65726	up	0.0181177	A_32_P107994
NA	NA	1.50763	up	0.0314887	A_32_P211386
NA	NA	1.59037	up	0.0361826	A_32_P169500
NA	NA	1.54051	up	0.0181177	A_32_P121674
NA	NA	1.72224	up	0.0181177	A_23_P251196
NA	NA	1.71303	up	0.0177779	A_32_P105976
NA	NA	1.60398	up	0.0203956	A_32_P172002
NA	NA	1.84731	up	0.042672	A_32_P146450
NA	NA	2.79442	up	0.0425071	A_24_P697437
NA	NA	1.50314	up	0.0487113	A_24_P652537
NA	NA	1.71711	up	0.0147685	A_32_P166653
NA	NA	1.54034	up	0.0361826	A_32_P104617
NBEAL2	neurobeachin-like 2	1.62688	up	0.0416656	A_23_P409168
NIPA2	non imprinted in Prader-Willi/Angelman syndrome 2	-1.61061	down	0.0152528	A_24_P338971
NIPSNAP3B	nipsnap homolog 3B (C. elegans)	-1.56258	down	0.024637	A_23_P9209
NMD3	NMD3 homolog (S. cerevisiae)	-2.08782	down	0.0181177	A_23_P21457
NUDT4	nudix (nucleoside diphosphate linked moiety X)-type motif 4	-1.58566	down	0.0342373	A_23_P2366
NUP210	nucleoporin 210kDa	1.82578	up	0.0342373	A_24_P282000
OCLN	occludin	-1.57209	down	0.0230417	A_24_P102053
OCLN	occludin	-1.58054	down	0.0211152	A_23_P92672
ORC5L	origin recognition complex, subunit 5-like (yeast)	-1.61014	down	0.0249567	A_24_P394698
OXR1	oxidation resistance 1	1.58763	up	0.0498423	A_23_P256244
PAIP2	poly(A) binding protein interacting protein 2	-1.71464	down	0.0147685	A_23_P213754
PCMT1	protein-L-isoaspartate (D-aspartate) O-methyltransferase	-2.01946	down	0.0181177	A_24_P283320
PCMT1	protein-L-isoaspartate (D-aspartate) O-methyltransferase	-1.92535	down	0.0147685	A_24_P247608
PDXK	pyridoxal (pyridoxine, vitamin B6) kinase	1.6463	up	0.0469841	A_23_P301328
PFN2	profilin 2	-1.62921	down	0.0395371	A_23_P253301
PHF15	PHD finger protein 15	2.08997	up	0.0283974	A_24_P927883
PIF1	PIF1 5'-to-3' DNA helicase homolog (S. cerevisiae)	1.58508	up	0.016173	A_23_P416468
PITX2	paired-like homeodomain 2	-1.50619	down	0.0245151	A_23_P167367
PLEKHA3	pleckstrin homology domain containing, family A (phosphoinositide binding specific) member 3	-1.52109	down	0.0296916	A_23_P102412
PLEKHA3	pleckstrin homology domain containing, family A (phosphoinositide binding specific) member 3	-1.57418	down	0.0196787	A_24_P328471
PLP2	proteolipid protein 2 (colonic epithelium-enriched)	-1.965	down	0.0171269	A_24_P74932
PLS1	plastin 1	-1.68908	down	0.0152923	A_23_P211909
PNRC1	proline-rich nuclear receptor coactivator 1	-1.56578	down	0.0147685	A_23_P145074
PPAP2B	phosphatidic acid phosphatase type 2B	-1.53886	down	0.0272397	A_23_P201808
PPM1F	protein phosphatase, Mg2+/Mn2+ dependent, 1F	2.16837	up	0.048812	A_24_P125894
PPP2CB	protein phosphatase 2, catalytic subunit, beta isozyme	-1.76388	down	0.0245151	A_23_P308097
PPP2R5E	protein phosphatase 2, regulatory subunit B', epsilon isoform	1.50161	up	0.0256094	A_24_P5026
PREPL	prolyl endopeptidase-like	-1.52574	down	0.0183591	A_24_P944541
PRR22	proline rich 22	1.64765	up	0.0432003	A_23_P372988
PTCD2	pentatricopeptide repeat domain 2	1.58565	up	0.0358825	A_23_P121939
PTGES3	prostaglandin E synthase 3 (cytosolic)	-1.54758	down	0.0152528	A_24_P343869
PTGES3	prostaglandin E synthase 3 (cytosolic)	-1.66039	down	0.0223031	A_24_P263623
PTPRN2	protein tyrosine phosphatase, receptor type, N polypeptide 2	-1.52013	down	0.0272397	A_32_P79434
PTPRR	protein tyrosine phosphatase, receptor type, R	-1.58828	down	0.0272529	A_23_P47924
QPCT	glutaminyl-peptide cyclotransferase	-1.72877	down	0.0220648	A_23_P16915
RAB18	RAB18, member RAS oncogene family	-1.52295	down	0.0169761	A_24_P132787
RAB2A	RAB2A, member RAS oncogene family	-1.84664	down	0.0299306	A_24_P102080
RAB5A	RAB5A, member RAS oncogene family	-1.77458	down	0.0171269	A_24_P208809
RAD9A	RAD9 homolog A (S. pombe)	1.63416	up	0.0207376	A_24_P21715
RAP1A	RAP1A, member of RAS oncogene family	-2.00043	down	0.0263746	A_23_P51754
RBM19	RNA binding motif protein 19	1.58359	up	0.0437819	A_23_P204119
RBM7	RNA binding motif protein 7	-1.68409	down	0.035926	A_23_P138975
RECQL4	RecQ protein-like 4	1.62273	up	0.0169761	A_23_P71558
REG4	regenerating islet-derived family, member 4	-2.27965	down	0.0320089	A_24_P58673
REG4	regenerating islet-derived family, member 4	-2.22387	down	0.0297318	A_23_P400310
RNASE4	ribonuclease, RNase A family, 4	-1.96868	down	0.0203956	A_23_P205531
RNF13	ring finger protein 13	-1.65775	down	0.0361826	A_32_P131367
RNF34	ring finger protein 34	-1.56371	down	0.0203956	A_24_P278839
RNPS1	RNA binding protein S1, serine-rich domain	1.576	up	0.0147685	A_24_P725630
ROBO3	roundabout, axon guidance receptor, homolog 3 (Drosophila)	1.65251	up	0.021944	A_23_P356581
RP1-21O18.1	kazrin	1.54041	up	0.0297318	A_24_P246573
RPA4	replication protein A4, 34kDa	2.61258	up	0.0499232	A_23_P254212
RPL13	ribosomal protein L13	-1.52399	down	0.0303764	A_24_P73738
RPS3	ribosomal protein S3	-1.53191	down	0.0174062	A_32_P182941
RPS3A	ribosomal protein S3A	-1.62343	down	0.017658	A_32_P196483
RSRC2	arginine/serine-rich coiled-coil 2	1.88595	up	0.0207376	A_24_P350160
SC5DL	sterol-C5-desaturase (ERG3 delta-5-desaturase homolog, S. cerevisiae)-like	-1.50793	down	0.0363457	A_23_P98446
SCAMP1	secretory carrier membrane protein 1	-1.90424	down	0.0169761	A_23_P110787
SCAMP1	secretory carrier membrane protein 1	-1.58608	down	0.0147685	A_24_P42527
SCOC	short coiled-coil protein	-1.8814	down	0.0334353	A_23_P167293
SCP2	sterol carrier protein 2	-1.8225	down	0.0152528	A_24_P156922
SCRT2	scratch homolog 2, zinc finger protein (Drosophila)	1.56494	up	0.048812	A_24_P117782
SDC2	syndecan 2	-1.69445	down	0.0203956	A_24_P380734
SDHC	succinate dehydrogenase complex, subunit C, integral membrane protein, 15kDa	-2.26429	down	0.0352837	A_24_P233850
SDHD	succinate dehydrogenase complex, subunit D, integral membrane protein	-2.02951	down	0.0462256	A_32_P60185
SEC23A	Sec23 homolog A (S. cerevisiae)	-1.53314	down	0.0423799	A_23_P348894
SENP7	SUMO1/sentrin specific peptidase 7	-1.59801	down	0.0469841	A_23_P6714
SEPT10	septin 10	-1.55101	down	0.0313304	A_23_P43175
SERINC5	serine incorporator 5	1.561	up	0.0161612	A_24_P6381
SERP1	stress-associated endoplasmic reticulum protein 1	-1.92594	down	0.0238373	A_24_P405552
SFRS14	splicing factor, arginine/serine-rich 14	1.95035	up	0.016173	A_23_P16562
SFRS16	splicing factor, arginine/serine-rich 16	1.63284	up	0.0358825	A_23_P78517
SFRS16	splicing factor, arginine/serine-rich 16	1.80922	up	0.0271042	A_23_P78509
SFRS2B	splicing factor, arginine/serine-rich 2B	-1.52427	down	0.023581	A_23_P363426
SH3YL1	SH3 domain containing, Ysc84-like 1 (S. cerevisiae)	-1.50166	down	0.0147685	A_23_P68198
SLC16A4	solute carrier family 16, member 4 (monocarboxylic acid transporter 5)	-1.78738	down	0.0229174	A_23_P97339
SLC25A37	solute carrier family 25, member 37	1.63886	up	0.0395551	A_24_P201089
SLC25A5	solute carrier family 25 (mitochondrial carrier; adenine nucleotide translocator), member 5	-1.55488	down	0.0203956	A_23_P436179
SLC25A5	solute carrier family 25 (mitochondrial carrier; adenine nucleotide translocator), member 5	-1.55344	down	0.0469841	A_24_P182182
SLC25A5	solute carrier family 25 (mitochondrial carrier; adenine nucleotide translocator), member 5	-1.50357	down	0.0271042	A_24_P182183
SLC2A3	solute carrier family 2 (facilitated glucose transporter), member 3	-1.55893	down	0.0245151	A_23_P139669
SLC35A1	solute carrier family 35 (CMP-sialic acid transporter), member A1	-1.53061	down	0.0420694	A_23_P58912
SLC35B3	solute carrier family 35, member B3	-2.05778	down	0.0181177	A_23_P145463
SLC44A1	solute carrier family 44, member 1	-1.54865	down	0.0395551	A_23_P411806
SMEK2	SMEK homolog 2, suppressor of mek1 (Dictyostelium)	-1.55665	down	0.0274434	A_23_P5863
SMPDL3A	sphingomyelin phosphodiesterase, acid-like 3A	-2.25285	down	0.0311231	A_32_P223859
SMS	spermine synthase	-1.58387	down	0.0395551	A_32_P50452
SMYD4	SET and MYND domain containing 4	1.60372	up	0.0169761	A_24_P75344
SNHG7	small nucleolar RNA host gene 7 (non-protein coding)	1.68423	up	0.0147685	A_24_P352116
SNRNP70	small nuclear ribonucleoprotein 70kDa (U1)	1.6419	up	0.0203956	A_23_P4902
SNURF	SNRPN upstream reading frame	-1.59673	down	0.0477317	A_24_P347624
SOAT1	sterol O-acyltransferase 1	-1.50982	down	0.0147685	A_23_P63319
SOX2	SRY (sex determining region Y)-box 2	-1.81481	down	0.0174398	A_23_P401055
SOX5	SRY (sex determining region Y)-box 5	1.84729	up	0.0281325	A_23_P87952
SPCS1	signal peptidase complex subunit 1 homolog (S. cerevisiae)	-1.76345	down	0.0203956	A_23_P29630
SRP72	signal recognition particle 72kDa	-1.60055	down	0.027501	A_32_P174713
SYNM	synemin, intermediate filament protein	1.56234	up	0.0153626	A_24_P104407
SYPL1	synaptophysin-like 1	-1.72205	down	0.0333471	A_24_P141005
TAF9	TAF9 RNA polymerase II, TATA box binding protein (TBP)-associated factor, 32kDa	-1.52346	down	0.0223031	A_23_P21734
TANK	TRAF family member-associated NFKB activator	-1.68805	down	0.0112146	A_24_P257108
TATDN1	TatD DNase domain containing 1	-1.6379	down	0.0245151	A_23_P254978
TBCD	tubulin folding cofactor D	1.69247	up	0.0215448	A_23_P100602
TM2D3	TM2 domain containing 3	-1.9323	down	0.0147685	A_24_P193498
TMBIM4	transmembrane BAX inhibitor motif containing 4	-1.84691	down	0.0181177	A_23_P13701
TMED2	transmembrane emp24 domain trafficking protein 2	-1.84726	down	0.0293222	A_23_P36448
TMEM128	transmembrane protein 128	-1.60864	down	0.0283189	A_23_P29924
TMEM14B	transmembrane protein 14B	-1.58097	down	0.0420694	A_24_P29445
TMEM14C	transmembrane protein 14C	-1.50163	down	0.0256889	A_23_P111288
TMEM163	transmembrane protein 163	-1.61179	down	0.0215448	A_23_P39550
TMEM167A	transmembrane protein 167A	-1.69737	down	0.0147685	A_23_P351903
TMEM38B	transmembrane protein 38B	-1.71391	down	0.0245151	A_24_P278156
TMEM50B	transmembrane protein 50B	-1.57015	down	0.0207376	A_23_P57304
TMEM66	transmembrane protein 66	-1.86325	down	0.0326948	A_23_P255812
TMEM70	transmembrane protein 70	-1.59468	down	0.0358409	A_23_P253963
TMEM85	transmembrane protein 85	-1.5788	down	0.0283189	A_23_P106481
TMSB4X	thymosin beta 4, X-linked	-1.72189	down	0.0174398	A_24_P374516
TPMT	thiopurine S-methyltransferase	-1.80576	down	0.0395371	A_24_P67375
TRAF2	TNF receptor-associated factor 2	1.52645	up	0.0147685	A_23_P169331
TRAM2	translocation associated membrane protein 2	1.58573	up	0.0487113	A_23_P58937
TRIM13	tripartite motif-containing 13	-1.53051	down	0.0469841	A_23_P99360
TSC22D1	TSC22 domain family, member 1	-1.67579	down	0.0303164	A_23_P162739
TUBE1	tubulin, epsilon 1	-1.63098	down	0.0147685	A_23_P145053
TWSG1	twisted gastrulation homolog 1 (Drosophila)	-1.96003	down	0.0203956	A_24_P211064
TXNDC12	thioredoxin domain containing 12 (endoplasmic reticulum)	-1.62109	down	0.021944	A_23_P200199
TXNRD1	thioredoxin reductase 1	-1.77249	down	0.0436199	A_23_P204581
UBE2D3	ubiquitin-conjugating enzyme E2D 3 (UBC4/5 homolog, yeast)	-1.62437	down	0.0423638	A_23_P58293
UNKL	unkempt homolog (Drosophila)-like	1.68523	up	0.0147685	A_23_P100141
USP31	ubiquitin specific peptidase 31	1.56519	up	0.0295853	A_24_P147263
USP7	ubiquitin specific peptidase 7 (herpes virus-associated)	1.57507	up	0.0295853	A_24_P245108
VTA1	Vps20-associated 1 homolog (S. cerevisiae)	-1.66328	down	0.0402086	A_23_P42368
WDR62	WD repeat domain 62	1.73153	up	0.0223031	A_23_P339705
YIPF4	Yip1 domain family, member 4	-1.51273	down	0.0272397	A_23_P424080
YWHAZ	tyrosine 3-monooxygenase/tryptophan 5-monooxygenase activation protein, zeta polypeptide	1.79692	up	0.0147685	A_24_P492562
YWHAZ	tyrosine 3-monooxygenase/tryptophan 5-monooxygenase activation protein, zeta polypeptide	1.83419	up	0.0267316	A_32_P198923
YWHAZ	tyrosine 3-monooxygenase/tryptophan 5-monooxygenase activation protein, zeta polypeptide	1.73562	up	0.0147685	A_32_P233860
ZC3HAV1	zinc finger CCCH-type, antiviral 1	1.54178	up	0.0335828	A_23_P20122
ZDHHC13	zinc finger, DHHC-type containing 13	-2.06898	down	0.0203956	A_24_P272561
ZFP36	zinc finger protein 36, C3H type, homolog (mouse)	-1.56114	down	0.0223031	A_23_P39237
ZMYND10	zinc finger, MYND-type containing 10	1.54689	up	0.0326948	A_23_P29663

## Sheet: NB-DA (428 genes)
Symbol	Entrez Gene Name	Fold Change	Regulation	p-value	ID
AADAC	arylacetamide deacetylase (esterase)	-2.06294	down	0.0244516	A_23_P80570
ACTB	actin, beta	1.51474	up	0.0493215	A_23_P135769
ADD3	adducin 3 (gamma)	-1.55982	down	0.0248394	A_24_P90097
AHNAK	AHNAK nucleoprotein	1.58344	up	0.0424175	A_24_P943393
ALG10B	asparagine-linked glycosylation 10, alpha-1,2-glucosyltransferase homolog B (yeast)	-1.58074	down	0.0248394	A_32_P103309
ALG13	asparagine-linked glycosylation 13 homolog (S. cerevisiae)	-1.59433	down	0.0438597	A_23_P11279
ALS2	amyotrophic lateral sclerosis 2 (juvenile)	1.60264	up	0.039305	A_23_P209430
AMN1	antagonist of mitotic exit network 1 homolog (S. cerevisiae)	-1.70917	down	0.0384328	A_24_P100830
ANGPTL3	angiopoietin-like 3	-1.73806	down	0.0376138	A_23_P160262
ANKIB1	ankyrin repeat and IBR domain containing 1	1.66074	up	0.0245686	A_24_P18020
ANKRD22	ankyrin repeat domain 22	-1.85514	down	0.0456693	A_23_P161428
ANKRD49	ankyrin repeat domain 49	-1.55338	down	0.0251009	A_23_P24365
AQP1	aquaporin 1 (Colton blood group)	1.88908	up	0.0265575	A_23_P372834
ARNT	aryl hydrocarbon receptor nuclear translocator	1.59561	up	0.042129	A_24_P391568
ASNA1	arsA arsenite transporter, ATP-binding, homolog 1 (bacterial)	-1.70725	down	0.0172559	A_23_P27627
ATP5B	ATP synthase, H+ transporting, mitochondrial F1 complex, beta polypeptide	-1.5755	down	0.0248394	A_23_P33216
ATP5C1	ATP synthase, H+ transporting, mitochondrial F1 complex, gamma polypeptide 1	-1.52538	down	0.0384328	A_23_P63655
ATP5L	ATP synthase, H+ transporting, mitochondrial F0 complex, subunit G	-1.54559	down	0.0245686	A_24_P96527
ATP6V0D2	ATPase, H+ transporting, lysosomal 38kDa, V0 subunit d2	-1.59942	down	0.0244516	A_23_P146146
B2M	beta-2-microglobulin	-1.65576	down	0.0150002	A_23_P37441
B3GNT9	UDP-GlcNAc:betaGal beta-1,3-N-acetylglucosaminyltransferase 9	-1.75245	down	0.0452664	A_23_P66050
B4GALT1	UDP-Gal:betaGlcNAc beta 1,4- galactosyltransferase, polypeptide 1	1.53438	up	0.0312109	A_24_P103803
BAZ2A	bromodomain adjacent to zinc finger domain, 2A	1.66232	up	0.0384328	A_23_P203841
BMP8B	bone morphogenetic protein 8b	-1.54475	down	0.0478645	A_32_P780862
BMP8B	bone morphogenetic protein 8b	-1.75215	down	0.0497969	A_23_P115118
BRD4	bromodomain containing 4	1.59787	up	0.0403228	A_23_P425104
C13orf37	chromosome 13 open reading frame 37	-1.59472	down	0.0273734	A_24_P532589
C14orf129	chromosome 14 open reading frame 129	-2.24905	down	0.0244516	A_24_P292710
C14orf129	chromosome 14 open reading frame 129	-1.71728	down	0.0422424	A_23_P205336
C16orf52	chromosome 16 open reading frame 52	1.60947	up	0.0384328	A_32_P97506
C17orf101	chromosome 17 open reading frame 101	-1.56059	down	0.0150002	A_24_P364954
C17orf48	chromosome 17 open reading frame 48	-1.73601	down	0.0475342	A_23_P55127
C17orf96	chromosome 17 open reading frame 96	-1.93336	down	0.0442716	A_24_P349788
C18orf10	chromosome 18 open reading frame 10	-1.61881	down	0.0150002	A_24_P128140
C1orf156	chromosome 1 open reading frame 156	-1.50053	down	0.0442716	A_23_P85726
C1orf43	chromosome 1 open reading frame 43	-1.57087	down	0.0251009	A_24_P393461
C20orf30	chromosome 20 open reading frame 30	-1.72416	down	0.0150002	A_24_P341019
C22orf25	chromosome 22 open reading frame 25	-1.84414	down	0.0423845	A_24_P357056
C2CD4A	C2 calcium-dependent domain containing 4A	-1.68486	down	0.0376138	A_32_P509169
C3orf57	chromosome 3 open reading frame 57	-1.7225	down	0.0245686	A_32_P199551
C4orf3	chromosome 4 open reading frame 3	-1.5653	down	0.0456693	A_24_P391987
C5orf28	chromosome 5 open reading frame 28	-1.63838	down	0.0379453	A_23_P121875
C5orf42	chromosome 5 open reading frame 42	1.59911	up	0.0384328	A_23_P213877
C9orf72	chromosome 9 open reading frame 72	-1.8599	down	0.0265575	A_23_P405873
CAMK2N2	calcium/calmodulin-dependent protein kinase II inhibitor 2	2.39437	up	0.0384328	A_23_P18406
CAPN8	calpain 8	-1.59551	down	0.0456693	A_24_P921086
CAPZA1	capping protein (actin filament) muscle Z-line, alpha 1	-1.8361	down	0.025293	A_24_P379379
CAPZA2	capping protein (actin filament) muscle Z-line, alpha 2	-1.59486	down	0.0442716	A_23_P307940
CBWD2	COBW domain containing 2	-1.59579	down	0.0384328	A_32_P161432
CBWD5	COBW domain containing 5	-1.58172	down	0.0312109	A_24_P25080
CCDC69	coiled-coil domain containing 69	-1.5367	down	0.0431483	A_24_P97825
CCDC93	coiled-coil domain containing 93	1.53849	up	0.039305	A_23_P79661
CCNC	cyclin C	-1.63916	down	0.0371142	A_23_P145397
CCNG1	cyclin G1	-1.72493	down	0.0285865	A_23_P58606
CCNJ	cyclin J	1.65783	up	0.0248394	A_23_P24176
CCNJL	cyclin J-like	1.52826	up	0.0346333	A_23_P7684
CD164	CD164 molecule, sialomucin	-1.79718	down	0.0388668	A_23_P254756
CD58	CD58 molecule	-1.74418	down	0.0251622	A_23_P138308
CD9	CD9 molecule	-1.68272	down	0.0245686	A_23_P76364
CDC42BPA	CDC42 binding protein kinase alpha (DMPK-like)	1.57859	up	0.0388668	A_24_P944299
CDK1	cyclin-dependent kinase 1	-1.63826	down	0.0253502	A_23_P138507
CELSR1	cadherin, EGF LAG seven-pass G-type receptor 1 (flamingo homolog, Drosophila)	1.53062	up	0.0248394	A_23_P132378
CGRRF1	cell growth regulator with ring finger domain 1	-2.20028	down	0.0244516	A_23_P37283
CMBL	carboxymethylenebutenolidase homolog (Pseudomonas)	-1.5624	down	0.0244516	A_23_P144668
COL27A1	collagen, type XXVII, alpha 1	1.67687	up	0.0251009	A_23_P158096
COMMD10	COMM domain containing 10	-1.65765	down	0.0300645	A_23_P252403
COMMD2	COMM domain containing 2	-1.86683	down	0.0244516	A_23_P40782
COPS5	COP9 constitutive photomorphogenic homolog subunit 5 (Arabidopsis)	-1.5981	down	0.0174903	A_23_P71419
COQ10B	coenzyme Q10 homolog B (S. cerevisiae)	-1.57571	down	0.0245686	A_23_P102037
COX6A2	cytochrome c oxidase subunit VIa polypeptide 2	-2.02833	down	0.0443167	A_23_P401524
COX6B2	cytochrome c oxidase subunit VIb polypeptide 2 (testis)	-1.52234	down	0.0244516	A_23_P78571
CRIPAK	cysteine-rich PAK1 inhibitor	2.00967	up	0.0245686	A_23_P431330
CSNK1A1	casein kinase 1, alpha 1	1.64438	up	0.0404187	A_24_P183292
CTSA	cathepsin A	-1.63965	down	0.0384328	A_24_P74374
CTSB	cathepsin B	-1.5182	down	0.0478645	A_24_P303770
CUL9	cullin 9	1.50314	up	0.0384328	A_23_P311740
CXCL2	chemokine (C-X-C motif) ligand 2	-1.65089	down	0.0434977	A_24_P257416
CYCS	cytochrome c, somatic	-1.67413	down	0.0308942	A_24_P376556
CYCS	cytochrome c, somatic	-1.50347	down	0.0388668	A_24_P573978
CYP1A1	cytochrome P450, family 1, subfamily A, polypeptide 1	-1.55826	down	0.0350625	A_23_P163402
CYP2A13	cytochrome P450, family 2, subfamily A, polypeptide 13	-1.66116	down	0.0384328	A_23_P55779
DAP	death-associated protein	-1.679	down	0.0471713	A_24_P243278
DCK	deoxycytidine kinase	-1.66059	down	0.0265575	A_24_P89080
DCTD	dCMP deaminase	-1.53158	down	0.0322377	A_24_P345948
DCTN6	dynactin 6	-1.81229	down	0.0265575	A_23_P43049
DCTN6	dynactin 6	-1.70874	down	0.0265575	A_24_P278008
DECR1	2,4-dienoyl CoA reductase 1, mitochondrial	-1.63462	down	0.0384328	A_24_P269619
DHRS7	dehydrogenase/reductase (SDR family) member 7	-1.5437	down	0.0265575	A_23_P117506
DICER1	dicer 1, ribonuclease type III	1.61535	up	0.0245686	A_23_P37111
DICER1	dicer 1, ribonuclease type III	1.67117	up	0.0223277	A_24_P22163
DIDO1	death inducer-obliterator 1	1.79274	up	0.0244516	A_24_P944144
DIMT1L	DIM1 dimethyladenosine transferase 1-like (S. cerevisiae)	-1.54344	down	0.0390336	A_24_P266037
DIO1	deiodinase, iodothyronine, type I	-1.70381	down	0.0244516	A_23_P45811
DNAJC21	DnaJ (Hsp40) homolog, subfamily C, member 21	1.63368	up	0.039305	A_24_P453740
DNAJC22	DnaJ (Hsp40) homolog, subfamily C, member 22	-1.56542	down	0.0450199	A_32_P407245
DST	dystonin	1.911	up	0.0251009	A_23_P42530
DTWD1	DTW domain containing 1	-1.53506	down	0.0244516	A_24_P70117
DYM	dymeclin	-1.56674	down	0.0489098	A_23_P66924
EED	embryonic ectoderm development	-1.57037	down	0.0384328	A_23_P53217
ELF1	E74-like factor 1 (ets domain transcription factor)	-1.58557	down	0.040595	A_23_P2801
EP400	E1A binding protein p400	1.59202	up	0.0248394	A_23_P253158
ERN2	endoplasmic reticulum to nucleus signaling 2	-1.61848	down	0.0478645	A_23_P49310
EWSR1	Ewing sarcoma breakpoint region 1	-1.51893	down	0.0285865	A_24_P384578
EXOSC5	exosome component 5	-1.53	down	0.0384328	A_24_P211151
FAM113A	family with sequence similarity 113, member A	-1.55039	down	0.0371142	A_23_P17471
FAM119A	family with sequence similarity 119, member A	2.99602	up	0.0238652	A_23_P156809
FAM119A	family with sequence similarity 119, member A	2.85654	up	0.0384328	A_23_P156811
FAM133B	family with sequence similarity 133, member B	-1.57262	down	0.0265575	A_32_P233938
FAM138A	family with sequence similarity 138, member A	-1.59644	down	0.0456823	A_32_P923011
FAM156A	family with sequence similarity 156, member A	1.70178	up	0.0384328	A_23_P148519
FAM18B	family with sequence similarity 18, member B	-1.51086	down	0.0285865	A_23_P118516
FAM18B2	family with sequence similarity 18, member B2	-1.77633	down	0.0244516	A_24_P87490
FAM96A	family with sequence similarity 96, member A	-1.58951	down	0.0384328	A_23_P37636
FBXO22	F-box protein 22	-1.50636	down	0.0408526	A_23_P65870
FLAD1	FAD1 flavin adenine dinucleotide synthetase homolog (S. cerevisiae)	-1.50036	down	0.0248394	A_32_P6917
FLJ11710	hypothetical protein FLJ11710	1.57913	up	0.0424649	A_23_P3922
FOXJ2	forkhead box J2	1.51924	up	0.0265575	A_23_P204238
FUT6	fucosyltransferase 6 (alpha (1,3) fucosyltransferase)	1.53352	up	0.0424649	A_23_P252664
GABRE	gamma-aminobutyric acid (GABA) A receptor, epsilon	1.50878	up	0.0424175	A_23_P159775
GALE	UDP-galactose-4-epimerase	-1.60843	down	0.0442716	A_23_P160154
GBAP1	glucosidase, beta, acid pseudogene 1	-1.52629	down	0.0245686	A_32_P512061
GIMAP2	GTPase, IMAP family member 2	-1.63912	down	0.0435429	A_23_P368681
GMPR2	guanosine monophosphate reductase 2	-1.68345	down	0.0379453	A_23_P3169
GNG10	guanine nucleotide binding protein (G protein), gamma 10	-1.50244	down	0.0388668	A_23_P112260
GNPDA2	glucosamine-6-phosphate deaminase 2	-1.59584	down	0.0379453	A_32_P19608
GOLGA3	golgin A3	1.59952	up	0.0170214	A_23_P203819
GORASP2	golgi reassembly stacking protein 2, 55kDa	-1.61496	down	0.0245686	A_24_P328320
GPC5	glypican 5	-1.57212	down	0.0452664	A_23_P112874
GPR160	G protein-coupled receptor 160	-1.78181	down	0.0251009	A_23_P167005
GRTP1	growth hormone regulated TBC protein 1	-1.54849	down	0.0265575	A_24_P135748
GTPBP5	GTP binding protein 5 (putative)	-1.50437	down	0.0379453	A_24_P382637
H6PD	hexose-6-phosphate dehydrogenase (glucose 1-dehydrogenase)	-1.53149	down	0.0384328	A_24_P529644
HCN4	hyperpolarization activated cyclic nucleotide-gated potassium channel 4	-2.03101	down	0.0356041	A_24_P279060
HELZ	helicase with zinc finger	1.61637	up	0.0456693	A_23_P100693
HERC2P2	hect domain and RLD 2 pseudogene 2	1.58549	up	0.0465865	A_32_P211080
HNMT	histamine N-methyltransferase	-1.8958	down	0.0150002	A_23_P56734
HUWE1	HECT, UBA and WWE domain containing 1	1.68637	up	0.0253502	A_23_P219207
IGF2BP2	insulin-like growth factor 2 mRNA binding protein 2	1.56628	up	0.0290179	A_23_P250156
IGF2R	insulin-like growth factor 2 receptor	1.53839	up	0.0435429	A_23_P334021
IL10RB	interleukin 10 receptor, beta	-1.52207	down	0.0291603	A_24_P322741
ING5	inhibitor of growth family, member 5	1.53362	up	0.0244516	A_32_P60223
INTS3	integrator complex subunit 3	1.57842	up	0.0376284	A_23_P126757
ITGB3BP	integrin beta 3 binding protein (beta3-endonexin)	-1.51473	down	0.0245686	A_23_P23765
ITIH2	inter-alpha (globulin) inhibitor H2	-1.51569	down	0.0423845	A_23_P202053
JKAMP	JNK1/MAPK8-associated membrane protein	-1.65147	down	0.0302604	A_23_P205584
KIAA0368	KIAA0368	1.54525	up	0.0253229	A_24_P226962
LANCL1	LanC lantibiotic synthetase component C-like 1 (bacterial)	-1.76088	down	0.0244516	A_23_P50887
LDLR	low density lipoprotein receptor	-1.50939	down	0.0449324	A_23_P208595
LGALS9C	lectin, galactoside-binding, soluble, 9C	1.6805	up	0.0150002	A_32_P452655
LIMCH1	LIM and calponin homology domains 1	1.76293	up	0.0388668	A_32_P117354
LIN7C	lin-7 homolog C (C. elegans)	-1.50451	down	0.0379453	A_23_P139277
LIPG	lipase, endothelial	1.57329	up	0.0497969	A_23_P78405
LMBRD2	LMBR1 domain containing 2	-2.03851	down	0.0379453	A_24_P58147
LMTK2	lemur tyrosine kinase 2	-1.68534	down	0.0172559	A_23_P215275
LOC100131170	hypothetical LOC100131170	1.77066	up	0.0376138	A_24_P8151
LOC100132217	similar to hCG1793472	1.51171	up	0.0424999	A_32_P164758
LOC100170939	glucuronidase, beta pseudogene	1.63503	up	0.0391613	A_24_P710730
LOC100288941	hypothetical protein LOC100288941	-1.71865	down	0.0443388	A_32_P101073
LOC150759	hypothetical protein LOC150759	2.44123	up	0.039305	A_32_P122136
LOC152024	hypothetical LOC152024	-1.52191	down	0.0475342	A_24_P677783
LOC221710	hypothetical protein LOC221710	-1.66902	down	0.0388668	A_24_P80776
LOC283658	hypothetical protein LOC283658	1.71494	up	0.0150002	A_32_P193378
LOC401397	hypothetical LOC401397	-1.5007	down	0.0435429	A_32_P54305
LOC647252	similar to chromatin modifying protein 5	-1.5522	down	0.0388873	A_32_P82424
LOC730235	similar to Putative uncharacterized protein FLJ44672	1.70287	up	0.0424175	A_24_P884376
LOC80154	hypothetical LOC80154	1.50532	up	0.0384328	A_23_P129103
LPP	LIM domain containing preferred translocation partner in lipoma	1.76745	up	0.0371886	A_24_P778741
LRP4	low density lipoprotein receptor-related protein 4	1.5282	up	0.0245686	A_24_P403561
LYPLA1	lysophospholipase I	-1.90757	down	0.0475342	A_23_P214091
LYRM5	LYR motif containing 5	-1.58761	down	0.0376138	A_24_P648176
MAGED2	melanoma antigen family D, 2	-1.59143	down	0.0245686	A_23_P33894
MAGT1	magnesium transporter 1	-1.51104	down	0.0244516	A_24_P485219
MALAT1	metastasis associated lung adenocarcinoma transcript 1 (non-protein coding)	2.17626	up	0.0150002	A_24_P25698
MALL	mal, T-cell differentiation protein-like	-1.6131	down	0.0424074	A_23_P102551
MANBAL	mannosidase, beta A, lysosomal-like	-1.58507	down	0.0285865	A_23_P131778
MANEA	mannosidase, endo-alpha	-1.70953	down	0.0384328	A_24_P69274
MAP2K2	mitogen-activated protein kinase kinase 2	-1.55767	down	0.0150002	A_23_P208835
MAP3K2	mitogen-activated protein kinase kinase kinase 2	1.52006	up	0.0393489	A_23_P313645
MAP3K3	mitogen-activated protein kinase kinase kinase 3	1.50763	up	0.0384328	A_23_P207131
MARS	methionyl-tRNA synthetase	-1.55627	down	0.0244516	A_23_P128036
MARVELD3	MARVEL domain containing 3	2.30036	up	0.0244516	A_24_P153713
MCM9	minichromosome maintenance complex component 9	1.70139	up	0.0245686	A_23_P30630
MED27	mediator complex subunit 27	-1.69763	down	0.0174903	A_23_P301877
METTL2A	methyltransferase like 2A	-1.51457	down	0.0248394	A_32_P725218
MLL	myeloid/lymphoid or mixed-lineage leukemia (trithorax homolog, Drosophila)	2.61386	up	0.0384328	A_23_P64217
MOBKL3	MOB1, Mps One Binder kinase activator-like 3 (yeast)	-1.58805	down	0.0174903	A_23_P210274
MOCS2	molybdenum cofactor synthesis 2	-1.51537	down	0.0150002	A_23_P92967
MRPL39	mitochondrial ribosomal protein L39	-1.51153	down	0.0378872	A_23_P143446
MRPL45	mitochondrial ribosomal protein L45	-1.51341	down	0.0379453	A_32_P9575
MTDH	metadherin	-1.53729	down	0.039305	A_23_P250196
MTHFR	5,10-methylenetetrahydrofolate reductase (NADPH)	1.58099	up	0.0423845	A_32_P208078
MUC17	mucin 17, cell surface associated	1.70656	up	0.0424649	A_23_P306610
MUM1	melanoma associated antigen (mutated) 1	1.50757	up	0.0388668	A_23_P400217
MUT	methylmalonyl Coenzyme A mutase	-1.58514	down	0.0244516	A_23_P214273
MXI1	MAX interactor 1	1.83253	up	0.0248394	A_23_P161399
MYD88	myeloid differentiation primary response gene (88)	-1.63552	down	0.0150002	A_23_P362659
NA	NA	-1.6083	down	0.0443167	A_32_P42518
NA	NA	-1.54744	down	0.0244516	A_24_P92823
NA	NA	-1.52802	down	0.0245686	A_32_P173177
NA	NA	-1.52262	down	0.0383479	A_24_P170025
NA	NA	-1.64619	down	0.0384328	A_23_P412927
NA	NA	-1.62845	down	0.0380834	A_32_P31992
NA	NA	-1.6275	down	0.0388668	A_32_P22139
NA	NA	-1.76651	down	0.0456693	A_32_P151317
NA	NA	-2.06559	down	0.0379453	A_24_P42107
NA	NA	-1.58348	down	0.0150002	A_24_P917344
NA	NA	-1.56491	down	0.0384285	A_24_P75840
NA	NA	-2.51091	down	0.0384328	A_32_P15887
NA	NA	-1.81473	down	0.0384328	A_23_P22086
NA	NA	-1.64986	down	0.0251009	A_24_P323682
NA	NA	-1.50703	down	0.0424175	A_24_P780609
NA	NA	-1.66755	down	0.0245686	A_24_P152792
NA	NA	-1.53673	down	0.0443388	A_24_P15610
NA	NA	-1.78979	down	0.0376138	A_24_P679796
NA	NA	-1.69582	down	0.0456693	A_24_P349489
NA	NA	-2.1866	down	0.0442716	A_32_P52713
NA	NA	-1.64395	down	0.0244516	A_24_P587882
NA	NA	-1.74505	down	0.0352751	A_24_P603890
NA	NA	-1.5852	down	0.0443051	A_24_P766205
NA	NA	-1.61015	down	0.0301211	A_24_P196175
NA	NA	-2.19998	down	0.0248394	A_32_P160200
NA	NA	-2.55595	down	0.0388607	A_24_P15640
NA	NA	-1.72558	down	0.0251009	A_23_P120644
NA	NA	-1.51874	down	0.0245686	A_24_P58607
NA	NA	-1.67042	down	0.0456693	A_32_P191895
NA	NA	-2.0161	down	0.0477048	A_23_P333129
NA	NA	1.65267	up	0.0384328	A_32_P6682
NA	NA	1.98076	up	0.0480553	A_32_P232588
NA	NA	1.85793	up	0.0489793	A_32_P14243
NA	NA	2.23402	up	0.0251622	A_32_P465526
NA	NA	3.27922	up	0.0304871	A_32_P64263
NA	NA	1.58568	up	0.0443388	A_32_P106864
NA	NA	3.42747	up	0.0248394	A_32_P198518
NA	NA	1.94819	up	0.0248394	A_32_P200970
NA	NA	1.95658	up	0.0424999	A_32_P146815
NA	NA	1.97934	up	0.0498014	A_32_P108203
NA	NA	1.6198	up	0.0384328	A_24_P933400
NA	NA	2.19211	up	0.0150002	A_32_P232647
NA	NA	2.18234	up	0.0384328	A_23_P206568
NA	NA	1.77748	up	0.0248394	A_32_P172114
NA	NA	2.11	up	0.0435429	A_23_P110655
NA	NA	1.96888	up	0.0456693	A_32_P17615
NA	NA	1.85554	up	0.0376138	A_32_P162416
NA	NA	1.71097	up	0.0251009	A_32_P101334
NA	NA	1.6429	up	0.0248394	A_32_P235783
NA	NA	1.50668	up	0.0267169	A_24_P98948
NA	NA	1.5512	up	0.0461335	A_24_P902091
NA	NA	1.62804	up	0.0248394	A_24_P456944
NA	NA	1.60531	up	0.0379453	A_32_P27373
NA	NA	3.14891	up	0.0322377	A_32_P118556
NA	NA	1.54955	up	0.0371142	A_32_P78285
NA	NA	1.51283	up	0.0285865	A_24_P924484
NA	NA	2.16299	up	0.0443388	A_24_P668572
NA	NA	1.55798	up	0.0326485	A_32_P226700
NA	NA	1.70343	up	0.0335511	A_24_P721828
NA	NA	1.85707	up	0.0358239	A_32_P58201
NA	NA	1.59292	up	0.0352751	A_24_P827096
NA	NA	3.07924	up	0.0326485	A_32_P51781
NA	NA	1.50822	up	0.0384328	A_23_P37317
NA	NA	1.9325	up	0.0384328	A_24_P346269
NA	NA	1.5268	up	0.0463382	A_24_P711477
NA	NA	1.51985	up	0.0352751	A_24_P184937
NA	NA	2.47729	up	0.0352751	A_23_P211468
NA	NA	1.71711	up	0.0384328	A_23_P124358
NAA16	N(alpha)-acetyltransferase 16, NatA auxiliary subunit	1.81822	up	0.0407278	A_32_P156136
NBPF9	neuroblastoma breakpoint family, member 9	1.80248	up	0.0384328	A_24_P16541
NCK2	NCK adaptor protein 2	-1.53103	down	0.0450199	A_23_P50962
NCOA5	nuclear receptor coactivator 5	2.0597	up	0.0384328	A_23_P210515
NDFIP1	Nedd4 family interacting protein 1	-1.61828	down	0.0335511	A_23_P81247
NDFIP2	Nedd4 family interacting protein 2	-1.5652	down	0.0251009	A_32_P196072
NDUFA5	NADH dehydrogenase (ubiquinone) 1 alpha subcomplex, 5, 13kDa	-1.81523	down	0.0244516	A_32_P96641
NEAT1	nuclear paraspeckle assembly transcript 1 (non-protein coding)	1.53701	up	0.0326485	A_24_P566916
NEAT1	nuclear paraspeckle assembly transcript 1 (non-protein coding)	1.80544	up	0.0421099	A_24_P290999
NIPSNAP1	nipsnap homolog 1 (C. elegans)	-1.56891	down	0.0310749	A_24_P237278
NMD3	NMD3 homolog (S. cerevisiae)	-1.85616	down	0.034663	A_23_P21457
NOXO1	NADPH oxidase organizer 1	1.50495	up	0.0379453	A_23_P413051
NPAS3	neuronal PAS domain protein 3	-2.23413	down	0.0438597	A_23_P21570
NUDCD1	NudC domain containing 1	-1.56428	down	0.0150002	A_23_P123343
NUDT4	nudix (nucleoside diphosphate linked moiety X)-type motif 4	1.64107	up	0.0456099	A_24_P50753
NXT2	nuclear transport factor 2-like export factor 2	-1.5169	down	0.0497969	A_24_P91916
OBSCN	obscurin, cytoskeletal calmodulin and titin-interacting RhoGEF	1.673	up	0.0248394	A_23_P63128
ORC5L	origin recognition complex, subunit 5-like (yeast)	-1.58469	down	0.0289653	A_24_P394698
OSTC	oligosaccharyltransferase complex subunit	-1.60039	down	0.0150002	A_23_P411814
OSTCL	oligosaccharyltransferase complex subunit-like	-1.56747	down	0.0376138	A_23_P304395
PARD6G	par-6 partitioning defective 6 homolog gamma (C. elegans)	-2.61524	down	0.0384328	A_23_P141699
PARP10	poly (ADP-ribose) polymerase family, member 10	-1.95686	down	0.0443388	A_23_P84762
PBK	PDZ binding kinase	-1.53391	down	0.0370731	A_32_P62997
PCGF5	polycomb group ring finger 5	-1.50824	down	0.0150002	A_24_P941699
PCK2	phosphoenolpyruvate carboxykinase 2 (mitochondrial)	-1.6701	down	0.0244516	A_23_P128817
PCMT1	protein-L-isoaspartate (D-aspartate) O-methyltransferase	-1.55005	down	0.0150002	A_24_P283320
PCMT1	protein-L-isoaspartate (D-aspartate) O-methyltransferase	-1.56572	down	0.0150002	A_24_P247608
PDCD10	programmed cell death 10	-1.59106	down	0.0443388	A_23_P18325
PDCD4	programmed cell death 4 (neoplastic transformation inhibitor)	1.70294	up	0.0379453	A_23_P258862
PDHB	pyruvate dehydrogenase (lipoamide) beta	-1.50372	down	0.0463442	A_23_P20932
PDS5B	PDS5, regulator of cohesion maintenance, homolog B (S. cerevisiae)	1.52235	up	0.0248394	A_23_P336023
PEMT	phosphatidylethanolamine N-methyltransferase	-1.55353	down	0.049836	A_23_P163955
PER3	period homolog 3 (Drosophila)	1.78423	up	0.0248394	A_24_P291231
PEX3	peroxisomal biogenesis factor 3	-1.63256	down	0.0376138	A_23_P259328
PGAM5	phosphoglycerate mutase family member 5	-1.62051	down	0.0382789	A_23_P426398
PIGY	phosphatidylinositol glycan anchor biosynthesis, class Y	-1.81947	down	0.0273984	A_24_P140391
PITPNM1	phosphatidylinositol transfer protein, membrane-associated 1	-1.6332	down	0.0359593	A_23_P1519
PLD1	phospholipase D1, phosphatidylcholine-specific	-1.69702	down	0.0384328	A_24_P123190
PLK5P	polo-like kinase 5, pseudogene	1.58399	up	0.0244566	A_32_P50223
PLP2	proteolipid protein 2 (colonic epithelium-enriched)	-1.54991	down	0.0245686	A_24_P74932
POLR1D	polymerase (RNA) I polypeptide D, 16kDa	-1.55169	down	0.0391079	A_23_P409541
POLR2K	polymerase (RNA) II (DNA directed) polypeptide K, 7.0kDa	-1.87552	down	0.0245686	A_23_P157449
POU2F1	POU class 2 homeobox 1	1.65504	up	0.0248394	A_32_P142077
PPP1CB	protein phosphatase 1, catalytic subunit, beta isozyme	-1.61522	down	0.0198301	A_23_P83414
PRB3	proline-rich protein BstNI subfamily 3	-1.71632	down	0.0396231	A_23_P116890
PRDX3	peroxiredoxin 3	-2.65008	down	0.0251009	A_23_P63751
PRELID2	PRELI domain containing 2	2.34319	up	0.0150002	A_24_P346101
PSAP	prosaposin	-1.50488	down	0.0420145	A_24_P309317
PSAPL1	prosaposin-like 1 (gene/pseudogene)	-1.77208	down	0.0450199	A_23_P213020
PSEN2	presenilin 2 (Alzheimer disease 4)	-1.64745	down	0.0298341	A_23_P96985
PSME1	proteasome (prosome, macropain) activator subunit 1 (PA28 alpha)	-1.537	down	0.0400685	A_23_P151614
PTP4A2	protein tyrosine phosphatase type IVA, member 2	1.96447	up	0.0245686	A_23_P23114
RAB9A	RAB9A, member RAS oncogene family	-1.57228	down	0.0388668	A_23_P45389
RAD51AP1	RAD51 associated protein 1	-1.58128	down	0.0244516	A_23_P99292
RANBP6	RAN binding protein 6	-1.58158	down	0.0376138	A_23_P146379
RBM23	RNA binding motif protein 23	-1.76886	down	0.0245686	A_24_P207091
RBM23	RNA binding motif protein 23	-1.83664	down	0.0242708	A_23_P88249
RBM47	RNA binding motif protein 47	1.55624	up	0.0251009	A_23_P132910
RBM6	RNA binding motif protein 6	1.54938	up	0.0279899	A_23_P57941
RCHY1	ring finger and CHY zinc finger domain containing 1	-1.62647	down	0.0248394	A_23_P350070
RNF165	ring finger protein 165	-2.20258	down	0.0376138	A_24_P348083
RNF170	ring finger protein 170	-1.61267	down	0.0384328	A_23_P146209
ROCK2	Rho-associated, coiled-coil containing protein kinase 2	1.68844	up	0.0269284	A_23_P209689
RPL34	ribosomal protein L34	-1.51203	down	0.0322377	A_32_P220127
RPP30	ribonuclease P/MRP 30kDa subunit	-1.59818	down	0.0435429	A_23_P138453
RRN3P3	RNA polymerase I transcription factor homolog (S. cerevisiae) pseudogene 3	2.19846	up	0.0205793	A_32_P138557
RSL24D1	ribosomal L24 domain containing 1	-1.5282	down	0.0384328	A_24_P416014
RUFY2	RUN and FYVE domain containing 2	1.66467	up	0.0392058	A_24_P941708
RUNDC1	RUN domain containing 1	-1.52623	down	0.0245686	A_23_P129996
SAMD5	sterile alpha motif domain containing 5	-1.54454	down	0.0434974	A_24_P602871
SBNO1	strawberry notch homolog 1 (Drosophila)	1.61056	up	0.0493477	A_24_P127880
SC4MOL	sterol-C4-methyl oxidase-like	-1.72974	down	0.0245686	A_23_P110184
SCAMP1	secretory carrier membrane protein 1	-1.83514	down	0.0267169	A_23_P110787
SCD	stearoyl-CoA desaturase (delta-9-desaturase)	2.28996	up	0.0384328	A_32_P163858
SCOC	short coiled-coil protein	-1.59456	down	0.0371142	A_23_P167293
SCOC	short coiled-coil protein	-1.76873	down	0.0265575	A_24_P46334
SDHAP1	succinate dehydrogenase complex, subunit A, flavoprotein pseudogene 1	-1.58082	down	0.0450199	A_24_P315873
SDHB	succinate dehydrogenase complex, subunit B, iron sulfur (Ip)	-1.64595	down	0.0245686	A_23_P149649
SDHD	succinate dehydrogenase complex, subunit D, integral membrane protein	-1.84085	down	0.0238652	A_23_P138967
SDHD	succinate dehydrogenase complex, subunit D, integral membrane protein	-1.83162	down	0.0384328	A_32_P60185
SDHD	succinate dehydrogenase complex, subunit D, integral membrane protein	-1.74782	down	0.0388668	A_32_P155631
SDHD	succinate dehydrogenase complex, subunit D, integral membrane protein	-1.80675	down	0.0251009	A_32_P59486
SEC22A	SEC22 vesicle trafficking protein homolog A (S. cerevisiae)	-1.54152	down	0.0150002	A_32_P233019
SEC31B	SEC31 homolog B (S. cerevisiae)	1.70834	up	0.0244516	A_23_P35564
SELT	selenoprotein T	-1.68101	down	0.0245686	A_23_P250042
SENP3	SUMO1/sentrin/SMT3 specific peptidase 3	-1.55714	down	0.0244516	A_23_P164000
SEPT15	15 kDa selenoprotein	-1.70631	down	0.0388668	A_23_P83463
SERINC3	serine incorporator 3	-1.70069	down	0.0322377	A_23_P435501
SERP1	stress-associated endoplasmic reticulum protein 1	-1.57764	down	0.0245686	A_24_P405552
SETD3	SET domain containing 3	1.55406	up	0.0384328	A_23_P25989
SFRS12IP1	SFRS12-interacting protein 1	-1.81494	down	0.0248394	A_24_P944991
SKP1	S-phase kinase-associated protein 1	-1.6698	down	0.0322377	A_23_P133432
SKP1	S-phase kinase-associated protein 1	-1.61026	down	0.0251009	A_24_P566701
SLC25A25	solute carrier family 25 (mitochondrial carrier; phosphate carrier), member 25	-1.54889	down	0.0242708	A_23_P9435
SLC25A4	solute carrier family 25 (mitochondrial carrier; adenine nucleotide translocator), member 4	-1.50219	down	0.0379453	A_24_P206047
SLC25A5	solute carrier family 25 (mitochondrial carrier; adenine nucleotide translocator), member 5	-1.53414	down	0.0456693	A_24_P182182
SLC25A5	solute carrier family 25 (mitochondrial carrier; adenine nucleotide translocator), member 5	-1.5684	down	0.041088	A_24_P182183
SLC26A1	solute carrier family 26 (sulfate transporter), member 1	-2.19821	down	0.0494668	A_24_P37665
SLC2A9	solute carrier family 2 (facilitated glucose transporter), member 9	-1.83469	down	0.0392534	A_24_P196318
SLC30A6	solute carrier family 30 (zinc transporter), member 6	-1.73043	down	0.0384328	A_23_P165390
SLC37A3	solute carrier family 37 (glycerol-3-phosphate transporter), member 3	-1.52166	down	0.0289103	A_24_P317604
SLC38A2	solute carrier family 38, member 2	1.76196	up	0.0150002	A_24_P295963
SMEK1	SMEK homolog 1, suppressor of mek1 (Dictyostelium)	1.5107	up	0.0244516	A_23_P218158
SMPDL3B	sphingomyelin phosphodiesterase, acid-like 3B	-1.63193	down	0.0478645	A_23_P160881
SORBS1	sorbin and SH3 domain containing 1	1.5267	up	0.0174903	A_24_P326511
SPATA13	spermatogenesis associated 13	-1.86822	down	0.0370373	A_23_P390116
SPCS1	signal peptidase complex subunit 1 homolog (S. cerevisiae)	-1.65167	down	0.0391409	A_23_P29630
SPEN	spen homolog, transcriptional regulator (Drosophila)	1.62992	up	0.0384328	A_23_P12053
SRCIN1	SRC kinase signaling inhibitor 1	1.70137	up	0.0384328	A_24_P57977
SRFBP1	serum response factor binding protein 1	-1.53538	down	0.0205793	A_23_P435002
SRRM2	serine/arginine repetitive matrix 2	1.88367	up	0.0251622	A_23_P323166
ST3GAL4	ST3 beta-galactoside alpha-2,3-sialyltransferase 4	-1.67179	down	0.0248394	A_24_P181055
STAG2	stromal antigen 2	-1.53488	down	0.0253502	A_24_P66125
STEAP1	six transmembrane epithelial antigen of the prostate 1	-1.66093	down	0.0380834	A_32_P69149
STON2	stonin 2	1.79674	up	0.0420145	A_32_P103558
SYPL1	synaptophysin-like 1	-1.79878	down	0.0432253	A_24_P141005
SYTL2	synaptotagmin-like 2	1.55373	up	0.0388668	A_23_P53193
TAC3	tachykinin 3	1.82116	up	0.0477048	A_23_P2283
TBL1XR1	transducin (beta)-like 1 X-linked receptor 1	1.63056	up	0.0347905	A_24_P128880
tcag7.907	hypothetical LOC402483	1.51209	up	0.0379453	A_32_P12183
TFAM	transcription factor A, mitochondrial	-1.90356	down	0.0244516	A_23_P202258
TFG	TRK-fused gene	-1.56103	down	0.0248394	A_24_P345822
THOC2	THO complex 2	1.54307	up	0.0245686	A_24_P177353
TMED2	transmembrane emp24 domain trafficking protein 2	-1.62976	down	0.0251009	A_23_P36448
TMEFF1	transmembrane protein with EGF-like and two follistatin-like domains 1	-1.62366	down	0.0256897	A_24_P274987
TMEM188	transmembrane protein 188	-1.92591	down	0.041088	A_32_P135558
TMEM33	transmembrane protein 33	1.79113	up	0.0384328	A_24_P123325
TMEM38B	transmembrane protein 38B	-1.66559	down	0.0384328	A_23_P60259
TMEM68	transmembrane protein 68	-1.5839	down	0.0424175	A_32_P15464
TNFAIP3	tumor necrosis factor, alpha-induced protein 3	1.59908	up	0.0251622	A_24_P157926
TNFRSF14	tumor necrosis factor receptor superfamily, member 14 (herpesvirus entry mediator)	1.5255	up	0.0435429	A_23_P126908
TNRC6B	trinucleotide repeat containing 6B	1.5716	up	0.0384328	A_23_P6481
TNXB	tenascin XB	1.57186	up	0.0277059	A_23_P156708
TPMT	thiopurine S-methyltransferase	-1.61895	down	0.0265575	A_24_P67375
TRAF3IP2	TRAF3 interacting protein 2	-1.60055	down	0.0424175	A_23_P110879
TRAM2	translocation associated membrane protein 2	1.7324	up	0.0384328	A_24_P12413
TRIM5	tripartite motif-containing 5	-1.64524	down	0.0367121	A_23_P203505
TRIO	triple functional domain (PTPRF interacting)	1.50816	up	0.0456693	A_23_P425880
TSPAN7	tetraspanin 7	-1.59	down	0.0291603	A_23_P114185
TULP4	tubby like protein 4	1.61331	up	0.0379453	A_23_P382045
TXNDC9	thioredoxin domain containing 9	-1.54081	down	0.0456693	A_23_P154330
UBE2V2	ubiquitin-conjugating enzyme E2 variant 2	-1.79893	down	0.0244516	A_24_P406514
USP25	ubiquitin specific peptidase 25	-1.7011	down	0.0291603	A_24_P139208
VAMP3	vesicle-associated membrane protein 3 (cellubrevin)	-1.59034	down	0.0302604	A_23_P97532
VGLL4	vestigial like 4 (Drosophila)	-1.51366	down	0.0442716	A_24_P410582
WASF2	WAS protein family, member 2	-1.5598	down	0.0388668	A_24_P76546
WDR59	WD repeat domain 59	1.61715	up	0.0244516	A_23_P206856
WRB	tryptophan rich basic protein	-1.52609	down	0.0376138	A_23_P80122
WRNIP1	Werner helicase interacting protein 1	1.53558	up	0.0421099	A_24_P192197
WWC2	WW and C2 domain containing 2	1.69037	up	0.0312109	A_23_P92569
XBP1	X-box binding protein 1	-1.61669	down	0.0251009	A_24_P100228
YTHDC1	YTH domain containing 1	1.61122	up	0.0407278	A_24_P208961
YTHDC1	YTH domain containing 1	1.55359	up	0.0251009	A_23_P92590
YWHAZ	tyrosine 3-monooxygenase/tryptophan 5-monooxygenase activation protein, zeta polypeptide	1.57825	up	0.0359593	A_24_P492562
YWHAZ	tyrosine 3-monooxygenase/tryptophan 5-monooxygenase activation protein, zeta polypeptide	1.53587	up	0.0281745	A_32_P233860
ZBTB20	zinc finger and BTB domain containing 20	1.79546	up	0.0251622	A_23_P40866
ZC3H11A	zinc finger CCCH-type containing 11A	1.74354	up	0.0424175	A_32_P193822
ZCCHC7	zinc finger, CCHC domain containing 7	1.59472	up	0.0150002	A_23_P124855
ZDHHC13	zinc finger, DHHC-type containing 13	-1.85235	down	0.0265575	A_24_P272561
ZNF157	zinc finger protein 157	-1.70018	down	0.0245686	A_23_P84910
ZNF292	zinc finger protein 292	1.58516	up	0.0384328	A_32_P113584
ZNF551	zinc finger protein 551	1.85501	up	0.0384328	A_24_P68019
ZNF649	zinc finger protein 649	-1.51596	down	0.0244516	A_23_P208208
ZYG11B	zyg-11 homolog B (C. elegans)	-1.6691	down	0.0223277	A_24_P49533

## Sheet: H2O2 (9307 genes)
Symbol	Entrez Gene Name	FCAbsolute	Regulation	p-value	ID
A1CF	APOBEC1 complementation factor	-1.52654	down	0.00233208	A_23_P104224
AAAS	achalasia, adrenocortical insufficiency, alacrimia (Allgrove, triple-A)	1.68617	up	0.00159259	A_23_P64799
AAGAB	alpha- and gamma-adaptin binding protein	1.90441	up	0.00640321	A_23_P37545
AARSD1	alanyl-tRNA synthetase domain containing 1	1.69966	up	0.00127343	A_23_P118607
AASDH	aminoadipate-semialdehyde dehydrogenase	-1.92917	down	0.0243907	A_24_P307195
AASDHPPT	aminoadipate-semialdehyde dehydrogenase-phosphopantetheinyl transferase	1.86524	up	0.0022644	A_24_P184230
AASDHPPT	aminoadipate-semialdehyde dehydrogenase-phosphopantetheinyl transferase	2.64457	up	0.00391376	A_24_P295620
AATF	apoptosis antagonizing transcription factor	1.59798	up	0.0257982	A_23_P89460
AATF	apoptosis antagonizing transcription factor	1.83736	up	0.00226688	A_24_P262395
AATK	apoptosis-associated tyrosine kinase	-1.97531	down	3.30151e-05	A_23_P159169
AATK	apoptosis-associated tyrosine kinase	-2.3498	down	0.0144953	A_23_P159172
ABCA1	ATP-binding cassette, sub-family A (ABC1), member 1	-3.68768	down	6.79701e-05	A_24_P235429
ABCA1	ATP-binding cassette, sub-family A (ABC1), member 1	-3.70853	down	0.000393507	A_23_P216649
ABCA17P	ATP-binding cassette, sub-family A (ABC1), member 17, pseudogene	2.59677	up	0.00157032	A_32_P29703
ABCA2	ATP-binding cassette, sub-family A (ABC1), member 2	-2.41466	down	0.00396173	A_23_P43504
ABCA5	ATP-binding cassette, sub-family A (ABC1), member 5	-3.65361	down	0.000128305	A_23_P78018
ABCA7	ATP-binding cassette, sub-family A (ABC1), member 7	-2.06896	down	0.000357896	A_23_P39481
ABCB10	ATP-binding cassette, sub-family B (MDR/TAP), member 10	2.0405	up	0.0189511	A_32_P23624
ABCC2	ATP-binding cassette, sub-family C (CFTR/MRP), member 2	-1.55818	down	0.0227367	A_23_P44569
ABCC3	ATP-binding cassette, sub-family C (CFTR/MRP), member 3	-4.48935	down	6.01802e-05	A_23_P207507
ABCC4	ATP-binding cassette, sub-family C (CFTR/MRP), member 4	1.79391	up	0.000210423	A_24_P16913
ABCC6	ATP-binding cassette, sub-family C (CFTR/MRP), member 6	-2.6609	down	0.000409969	A_23_P100539
ABCC9	ATP-binding cassette, sub-family C (CFTR/MRP), member 9	2.21529	up	0.00103621	A_24_P178503
ABCC9	ATP-binding cassette, sub-family C (CFTR/MRP), member 9	2.60311	up	0.000722508	A_23_P204194
ABCD3	ATP-binding cassette, sub-family D (ALD), member 3	1.90453	up	0.00533117	A_24_P221154
ABCD3	ATP-binding cassette, sub-family D (ALD), member 3	3.45699	up	0.000177424	A_23_P74794
ABCE1	ATP-binding cassette, sub-family E (OABP), member 1	1.87661	up	0.000445686	A_23_P41380
ABCE1	ATP-binding cassette, sub-family E (OABP), member 1	2.72883	up	0.0172658	A_32_P108474
ABCF2	ATP-binding cassette, sub-family F (GCN20), member 2	2.68482	up	0.000264795	A_24_P380629
ABCG2	ATP-binding cassette, sub-family G (WHITE), member 2	2.07875	up	0.00185905	A_23_P18713
ABHD10	abhydrolase domain containing 10	2.89059	up	0.0009074	A_24_P308590
ABHD14B	abhydrolase domain containing 14B	-1.60189	down	0.00595847	A_23_P155417
ABHD2	abhydrolase domain containing 2	-2.89106	down	0.00120178	A_24_P924915
ABHD5	abhydrolase domain containing 5	1.77413	up	0.00152942	A_23_P250294
ABI1	abl-interactor 1	1.5824	up	0.0221235	A_23_P126992
ABI2	abl-interactor 2	2.36295	up	0.000222646	A_23_P79692
ABL1	c-abl oncogene 1, receptor tyrosine kinase	-2.0927	down	0.0118137	A_24_P393711
ABL1	c-abl oncogene 1, receptor tyrosine kinase	-2.21763	down	0.0048502	A_24_P282416
ABP1	amiloride binding protein 1 (amine oxidase (copper-containing))	-4.28296	down	0.000444062	A_23_P59452
ACAA2	acetyl-Coenzyme A acyltransferase 2	2.96683	up	0.000428599	A_23_P89799
ACACB	acetyl-Coenzyme A carboxylase beta	-2.06997	down	0.00447755	A_23_P87791
ACAD10	acyl-Coenzyme A dehydrogenase family, member 10	-2.76689	down	0.0130955	A_23_P25348
ACADM	acyl-Coenzyme A dehydrogenase, C-4 to C-12 straight chain	2.04193	up	0.00520289	A_23_P96761
ACADS	acyl-Coenzyme A dehydrogenase, C-2 to C-3 short chain	-2.68476	down	0.00108884	A_23_P65022
ACADVL	acyl-Coenzyme A dehydrogenase, very long chain	-2.93951	down	0.00029276	A_23_P207650
ACAP3	ArfGAP with coiled-coil, ankyrin repeat and PH domains 3	-2.96628	down	0.00122393	A_24_P281497
ACAP3	ArfGAP with coiled-coil, ankyrin repeat and PH domains 3	-3.02917	down	0.000238001	A_23_P23625
ACAT1	acetyl-Coenzyme A acetyltransferase 1	1.89349	up	0.00486849	A_23_P24515
ACAT1	acetyl-Coenzyme A acetyltransferase 1	3.18096	up	6.21544e-05	A_24_P203678
ACAT2	acetyl-Coenzyme A acetyltransferase 2	2.31176	up	7.83539e-05	A_23_P383835
ACBD4	acyl-Coenzyme A binding domain containing 4	-3.21684	down	0.000822148	A_23_P107166
ACBD5	acyl-Coenzyme A binding domain containing 5	-1.68074	down	0.00598325	A_23_P97795
ACBD6	acyl-Coenzyme A binding domain containing 6	1.96166	up	0.0117347	A_23_P52127
ACCN3	amiloride-sensitive cation channel 3	-2.07017	down	0.00318491	A_23_P93658
ACCS	1-aminocyclopropane-1-carboxylate synthase homolog (Arabidopsis)(non-functional)	-2.39087	down	0.00109099	A_23_P24586
ACE2	angiotensin I converting enzyme (peptidyl-dipeptidase A) 2	-5.97834	down	8.56917e-05	A_23_P252981
ACHE	acetylcholinesterase (Yt blood group)	-1.93106	down	0.0189916	A_24_P60845
ACIN1	apoptotic chromatin condensation inducer 1	-2.17011	down	0.0143413	A_23_P14389
ACLY	ATP citrate lyase	1.96665	up	0.000751098	A_23_P66787
ACN9	ACN9 homolog (S. cerevisiae)	2.87999	up	0.0166393	A_23_P59528
ACO1	aconitase 1, soluble	1.52438	up	0.00983113	A_23_P9416
ACO1	aconitase 1, soluble	1.58573	up	0.0307259	A_23_P9415
ACOT11	acyl-CoA thioesterase 11	-1.58738	down	0.00595324	A_23_P417415
ACOT9	acyl-CoA thioesterase 9	2.45846	up	0.00242139	A_24_P42501
ACOX1	acyl-Coenzyme A oxidase 1, palmitoyl	-2.62813	down	0.000159898	A_24_P935889
ACP1	acid phosphatase 1, soluble	1.52843	up	0.00728821	A_23_P56798
ACP5	acid phosphatase 5, tartrate resistant	-2.06956	down	0.0169621	A_23_P142075
ACPP	acid phosphatase, prostate	1.91861	up	0.00731449	A_24_P46130
ACSF2	acyl-CoA synthetase family member 2	-2.91522	down	8.74899e-05	A_23_P4190
ACSF3	acyl-CoA synthetase family member 3	-1.78819	down	0.00170551	A_32_P218332
ACSL1	acyl-CoA synthetase long-chain family member 1	2.11073	up	0.00635227	A_23_P110212
ACSS2	acyl-CoA synthetase short-chain family member 2	-1.62545	down	0.00544545	A_23_P210900
ACSS2	acyl-CoA synthetase short-chain family member 2	1.6419	up	0.00186093	A_24_P156295
ACTB	actin, beta	-1.87398	down	0.00750152	A_32_P137939
ACTG1	actin, gamma 1	-1.87418	down	0.00750763	A_23_P44037
ACTL6A	actin-like 6A	2.67686	up	0.00157518	A_23_P69249
ACTL8	actin-like 8	7.13651	up	1.53858e-05	A_32_P176018
ACTN4	actinin, alpha 4	-2.18963	down	0.000367422	A_23_P101655
ACTN4	actinin, alpha 4	-2.46341	down	0.000299317	A_23_P315241
ACTR10	actin-related protein 10 homolog (S. cerevisiae)	1.53902	up	0.0114262	A_23_P151690
ACTR10	actin-related protein 10 homolog (S. cerevisiae)	1.77164	up	0.00909482	A_24_P253318
ACTR1A	ARP1 actin-related protein 1 homolog A, centractin alpha (yeast)	1.85881	up	0.00120431	A_24_P269853
ACTR1A	ARP1 actin-related protein 1 homolog A, centractin alpha (yeast)	2.08031	up	0.0040817	A_24_P261326
ACTR1B	ARP1 actin-related protein 1 homolog B, centractin beta (yeast)	-1.67855	down	0.000494792	A_23_P28279
ACTR2	ARP2 actin-related protein 2 homolog (yeast)	1.70358	up	0.00945511	A_23_P377376
ACTR3	ARP3 actin-related protein 3 homolog (yeast)	1.95034	up	0.0026769	A_23_P108785
ACTR3	ARP3 actin-related protein 3 homolog (yeast)	2.63167	up	0.000554321	A_24_P105771
ACTR3B	ARP3 actin-related protein 3 homolog B (yeast)	1.63285	up	0.00167306	A_24_P303594
ACTR6	ARP6 actin-related protein 6 homolog (yeast)	2.43688	up	0.00167061	A_23_P162596
ACVR1	activin A receptor, type I	1.58287	up	0.00868381	A_23_P79221
ACY3	aspartoacylase (aminocyclase) 3	-1.84521	down	0.00176182	A_23_P47102
ACYP2	acylphosphatase 2, muscle type	-1.59728	down	0.00135322	A_23_P256988
ADA	adenosine deaminase	2.48199	up	0.0015806	A_23_P210482
ADAL	adenosine deaminase-like	-1.60717	down	0.00433407	A_32_P221694
ADAM19	ADAM metallopeptidase domain 19 (meltrin beta)	3.65277	up	0.0128234	A_23_P374082
ADAM20	ADAM metallopeptidase domain 20	-2.33306	down	0.0104925	A_23_P48698
ADAM23	ADAM metallopeptidase domain 23	1.94304	up	0.00279826	A_23_P351667
ADAM8	ADAM metallopeptidase domain 8	-1.73832	down	0.0119739	A_24_P300777
ADAM9	ADAM metallopeptidase domain 9 (meltrin gamma)	2.65742	up	0.000527959	A_23_P72643
ADAMTS13	ADAM metallopeptidase with thrombospondin type 1 motif, 13	-2.20387	down	0.00181232	A_24_P172304
ADAMTS13	ADAM metallopeptidase with thrombospondin type 1 motif, 13	-4.8659	down	0.000740226	A_23_P393645
ADAMTS7	ADAM metallopeptidase with thrombospondin type 1 motif, 7	-1.87347	down	0.00750323	A_23_P11005
ADAMTSL4	ADAMTS-like 4	-1.57457	down	0.003408	A_23_P115011
ADAMTSL5	ADAMTS-like 5	-2.65731	down	2.27242e-05	A_23_P5241
ADAP1	ArfGAP with dual PH domains 1	-1.76188	down	0.000677187	A_23_P145865
ADAT1	adenosine deaminase, tRNA-specific 1	1.63813	up	0.0104525	A_24_P48139
ADCK4	aarF domain containing kinase 4	-2.6211	down	0.000146136	A_24_P16592
ADCK5	aarF domain containing kinase 5	-2.73736	down	0.0017451	A_23_P94365
ADCY1	adenylate cyclase 1 (brain)	-3.69822	down	8.61333e-05	A_24_P577694
ADD1	adducin 1 (alpha)	-2.24151	down	0.000762397	A_24_P109272
ADD3	adducin 3 (gamma)	2.84734	up	0.000148914	A_23_P202435
ADH4	alcohol dehydrogenase 4 (class II), pi polypeptide	-2.62694	down	0.000523933	A_23_P30098
ADH6	alcohol dehydrogenase 6 (class V)	2.99839	up	0.000182115	A_23_P41498
ADI1	acireductone dioxygenase 1	1.85954	up	0.00477598	A_32_P52911
ADI1	acireductone dioxygenase 1	1.99474	up	0.000206392	A_23_P148162
ADI1	acireductone dioxygenase 1	2.39362	up	0.000600719	A_23_P148194
ADK	adenosine kinase	1.89651	up	0.000553208	A_23_P112596
ADNP	activity-dependent neuroprotector homeobox	1.5387	up	0.0158383	A_23_P254179
ADNP2	ADNP homeobox 2	2.28262	up	0.00101577	A_23_P164468
ADORA2B	adenosine A2b receptor	2.70992	up	0.000217203	A_23_P55477
ADRA2C	adrenergic, alpha-2C-, receptor	1.94227	up	0.00301142	A_23_P256158
ADRM1	adhesion regulating molecule 1	1.91777	up	0.00240519	A_23_P68665
ADRM1	adhesion regulating molecule 1	1.93596	up	0.00171584	A_24_P305597
ADSL	adenylosuccinate lyase	2.75096	up	0.000369919	A_23_P155103
ADSS	adenylosuccinate synthase	1.79515	up	0.00199221	A_23_P859
ADSS	adenylosuccinate synthase	2.29901	up	0.00102335	A_23_P201432
ADSSL1	adenylosuccinate synthase like 1	-2.1957	down	0.00152519	A_23_P76823
AEBP2	AE binding protein 2	1.77962	up	0.00421041	A_24_P18621
AEN	apoptosis enhancing nuclease	3.27153	up	0.0058821	A_23_P206077
AFF4	AF4/FMR2 family, member 4	-1.60318	down	0.00489511	A_23_P218977
AFF4	AF4/FMR2 family, member 4	-2.75805	down	6.60973e-05	A_24_P8318
AFF4	AF4/FMR2 family, member 4	-2.78794	down	0.00029796	A_24_P394408
AFP	alpha-fetoprotein	-5.4425	down	0.000177905	A_23_P58205
AFTPH	aftiphilin	-1.95673	down	0.00120785	A_24_P122862
AFTPH	aftiphilin	-2.01008	down	0.00674026	A_23_P428382
AGAP7	ArfGAP with GTPase domain, ankyrin repeat and PH domain 7	-1.57483	down	0.00247496	A_23_P138394
AGAP7	ArfGAP with GTPase domain, ankyrin repeat and PH domain 7	-1.77288	down	0.01029	A_32_P41526
AGAP7	ArfGAP with GTPase domain, ankyrin repeat and PH domain 7	-4.86909	down	0.023356	A_24_P729905
AGAP8	ArfGAP with GTPase domain, ankyrin repeat and PH domain 8	-1.51893	down	0.0198974	A_32_P8881
AGAP8	ArfGAP with GTPase domain, ankyrin repeat and PH domain 8	-1.6219	down	0.00262282	A_32_P211363
AGAP9	ArfGAP with GTPase domain, ankyrin repeat and PH domain 9	-2.8572	down	0.000379085	A_32_P19382
AGBL2	ATP/GTP binding protein-like 2	-5.29877	down	0.00543327	A_32_P167705
AGMAT	agmatine ureohydrolase (agmatinase)	2.62375	up	0.000417272	A_23_P103720
AGPAT5	1-acylglycerol-3-phosphate O-acyltransferase 5 (lysophosphatidic acid acyltransferase, epsilon)	2.56528	up	0.000988042	A_23_P216200
AGPAT9	1-acylglycerol-3-phosphate O-acyltransferase 9	-1.77968	down	0.00915585	A_23_P69810
AGPS	alkylglycerone phosphate synthase	1.52223	up	0.0034207	A_23_P368645
AGPS	alkylglycerone phosphate synthase	2.64861	up	0.00481286	A_24_P902100
AGR2	anterior gradient homolog 2 (Xenopus laevis)	-1.87435	down	0.00746845	A_23_P31407
AGR3	anterior gradient homolog 3 (Xenopus laevis)	-1.968	down	0.00245518	A_23_P42811
AGRN	agrin	-2.51317	down	0.00247171	A_23_P343411
AGRN	agrin	-2.59684	down	0.000213327	A_24_P24819
AGRN	agrin	-3.21249	down	5.50303e-05	A_24_P358462
AGT	angiotensinogen (serpin peptidase inhibitor, clade A, member 8)	-1.92552	down	0.00339952	A_23_P115261
AGTPBP1	ATP/GTP binding protein 1	2.08383	up	0.00120573	A_23_P169278
AGTRAP	angiotensin II receptor-associated protein	1.65323	up	0.0111598	A_23_P158596
AGXT2	alanine-glyoxylate aminotransferase 2	-2.78042	down	7.05649e-05	A_24_P63468
AGXT2	alanine-glyoxylate aminotransferase 2	-5.75122	down	7.11076e-05	A_23_P156076
AGXT2L2	alanine-glyoxylate aminotransferase 2-like 2	-3.46158	down	0.000142955	A_23_P41888
AHCY	adenosylhomocysteinase	-1.87353	down	0.00751395	A_23_P17575
AHCY	adenosylhomocysteinase	1.62669	up	0.011607	A_24_P57367
AHDC1	AT hook, DNA binding motif, containing 1	-2.09647	down	0.00480507	A_24_P924999
AHDC1	AT hook, DNA binding motif, containing 1	-2.21045	down	0.00297349	A_23_P115331
AHNAK	AHNAK nucleoprotein	-1.99751	down	0.00618895	A_23_P21363
AHNAK	AHNAK nucleoprotein	-2.15357	down	0.00153126	A_24_P943393
AHNAK	AHNAK nucleoprotein	-2.74029	down	0.000436283	A_23_P426636
AHNAK	AHNAK nucleoprotein	-3.64636	down	0.00058825	A_24_P912684
AHNAK	AHNAK nucleoprotein	-5.6906	down	3.94039e-05	A_23_P127789
AHSA1	AHA1, activator of heat shock 90kDa protein ATPase homolog 1 (yeast)	2.38389	up	0.000544585	A_23_P117599
AHSA2	AHA1, activator of heat shock 90kDa protein ATPase homolog 2 (yeast)	-1.79809	down	0.0146454	A_23_P372467
AHSG	alpha-2-HS-glycoprotein	-1.87384	down	0.00750143	A_23_P155514
AHSG	alpha-2-HS-glycoprotein	-1.874	down	0.00750936	A_23_P155509
AIDA	axin interactor, dorsalization associated	1.8887	up	0.00294729	A_32_P182662
AIDA	axin interactor, dorsalization associated	2.04746	up	2.678e-05	A_23_P97457
AIFM1	apoptosis-inducing factor, mitochondrion-associated, 1	1.65208	up	0.015685	A_23_P72537
AIFM2	apoptosis-inducing factor, mitochondrion-associated, 2	2.07564	up	0.00555714	A_23_P138567
AIFM3	apoptosis-inducing factor, mitochondrion-associated, 3	-1.95391	down	0.0194316	A_23_P258194
AIG1	androgen-induced 1	-2.87583	down	0.000444403	A_23_P93431
AIMP1	aminoacyl tRNA synthetase complex-interacting multifunctional protein 1	1.5869	up	0.00772164	A_23_P121686
AIMP2	aminoacyl tRNA synthetase complex-interacting multifunctional protein 2	2.73203	up	0.0010659	A_23_P70991
AK1	adenylate kinase 1	1.91104	up	0.00317172	A_23_P217088
AK3L1	adenylate kinase 3-like 1	1.57591	up	0.00231579	A_24_P345290
AK3L1	adenylate kinase 3-like 1	2.25045	up	0.000491377	A_24_P789425
AKAP11	A kinase (PRKA) anchor protein 11	-1.69483	down	0.0195621	A_23_P418477
AKAP12	A kinase (PRKA) anchor protein 12	-2.3871	down	0.0206486	A_23_P214897
AKAP13	A kinase (PRKA) anchor protein 13	-1.87226	down	0.0093123	A_23_P137276
AKAP13	A kinase (PRKA) anchor protein 13	-2.74866	down	0.000300479	A_24_P164337
AKAP13	A kinase (PRKA) anchor protein 13	-2.899	down	0.0011647	A_24_P155761
AKAP13	A kinase (PRKA) anchor protein 13	-4.59104	down	0.025105	A_24_P142095
AKAP7	A kinase (PRKA) anchor protein 7	-5.46075	down	2.79417e-05	A_23_P259594
AKAP8	A kinase (PRKA) anchor protein 8	1.84963	up	0.00221995	A_23_P142380
AKAP8L	A kinase (PRKA) anchor protein 8-like	-2.92614	down	0.00120796	A_24_P934594
AKAP9	A kinase (PRKA) anchor protein (yotiao) 9	-1.98117	down	0.0251744	A_23_P309261
AKD1	adenylate kinase domain containing 1	-1.75377	down	0.00495408	A_32_P36341
AKD1	adenylate kinase domain containing 1	-1.78921	down	0.0187322	A_23_P348749
AKR1B1	aldo-keto reductase family 1, member B1 (aldose reductase)	3.94763	up	0.000199695	A_23_P258190
AKR1B10	aldo-keto reductase family 1, member B10 (aldose reductase)	2.67672	up	0.00117708	A_23_P93641
AKR1C1	aldo-keto reductase family 1, member C1 (dihydrodiol dehydrogenase 1; 20-alpha (3-alpha)-hydroxysteroid dehydrogenase)	-2.39945	down	0.00131316	A_24_P312578
AKR1C1	aldo-keto reductase family 1, member C1 (dihydrodiol dehydrogenase 1; 20-alpha (3-alpha)-hydroxysteroid dehydrogenase)	-3.70551	down	0.000425955	A_24_P220947
AKR1C1	aldo-keto reductase family 1, member C1 (dihydrodiol dehydrogenase 1; 20-alpha (3-alpha)-hydroxysteroid dehydrogenase)	-4.57154	down	4.01979e-05	A_23_P257971
AKR1C1	aldo-keto reductase family 1, member C1 (dihydrodiol dehydrogenase 1; 20-alpha (3-alpha)-hydroxysteroid dehydrogenase)	-4.78898	down	1.55709e-05	A_24_P152968
AKR1D1	aldo-keto reductase family 1, member D1 (delta 4-3-ketosteroid-5-beta-reductase)	-2.28289	down	0.0011581	A_23_P255185
AKR1D1	aldo-keto reductase family 1, member D1 (delta 4-3-ketosteroid-5-beta-reductase)	-4.203	down	9.33412e-05	A_23_P382000
AKR1E2	aldo-keto reductase family 1, member E2	2.65343	up	0.00011113	A_23_P1322
AKTIP	AKT interacting protein	2.44319	up	0.000138541	A_32_P224840
ALB	albumin	-1.75555	down	0.00125458	A_23_P257834
ALDH1A3	aldehyde dehydrogenase 1 family, member A3	4.86849	up	0.000862742	A_23_P205959
ALDH1B1	aldehyde dehydrogenase 1 family, member B1	2.25198	up	0.00126542	A_23_P135294
ALDH2	aldehyde dehydrogenase 2 family (mitochondrial)	1.57859	up	0.0102104	A_23_P36753
ALDH3B1	aldehyde dehydrogenase 3 family, member B1	-2.57431	down	0.00978414	A_24_P218688
ALDH5A1	aldehyde dehydrogenase 5 family, member A1	1.68473	up	0.00469264	A_24_P3761
ALDH7A1	aldehyde dehydrogenase 7 family, member A1	2.01967	up	0.00176341	A_23_P70231
ALDOB	aldolase B, fructose-bisphosphate	-10.1422	down	0.000917093	A_23_P32143
ALDOB	aldolase B, fructose-bisphosphate	-33.5812	down	1.50543e-05	A_23_P415974
ALDOC	aldolase C, fructose-bisphosphate	-1.65693	down	0.00113222	A_23_P78108
ALG10	asparagine-linked glycosylation 10, alpha-1,2-glucosyltransferase homolog (S. pombe)	2.03641	up	0.00437886	A_23_P204333
ALG10B	asparagine-linked glycosylation 10, alpha-1,2-glucosyltransferase homolog B (yeast)	2.45029	up	0.0126383	A_32_P103309
ALG11	asparagine-linked glycosylation 11, alpha-1,2-mannosyltransferase homolog (yeast)	1.72664	up	0.006843	A_24_P102389
ALG2	asparagine-linked glycosylation 2, alpha-1,3-mannosyltransferase homolog (S. cerevisiae)	1.60287	up	0.00330909	A_23_P146728
ALG6	asparagine-linked glycosylation 6, alpha-1,3-glucosyltransferase homolog (S. cerevisiae)	2.30055	up	0.000668265	A_23_P35168
ALKBH2	alkB, alkylation repair homolog 2 (E. coli)	1.70589	up	0.0062821	A_32_P28939
ALKBH2	alkB, alkylation repair homolog 2 (E. coli)	1.92227	up	0.00395763	A_24_P628384
ALOX5AP	arachidonate 5-lipoxygenase-activating protein	1.82263	up	0.00119714	A_24_P347378
ALPK1	alpha-kinase 1	-2.10616	down	0.00235725	A_23_P133133
ALPK1	alpha-kinase 1	-2.47357	down	0.00112362	A_23_P133142
ALPK2	alpha-kinase 2	-2.63407	down	0.00592898	A_23_P15876
ALPP	alkaline phosphatase, placental (Regan isozyme)	-2.09434	down	0.000518591	A_23_P79587
ALPPL2	alkaline phosphatase, placental-like 2	-3.66907	down	0.00595196	A_23_P68183
ALPPL2	alkaline phosphatase, placental-like 2	-4.08886	down	0.000128525	A_24_P131580
ALS2	amyotrophic lateral sclerosis 2 (juvenile)	-1.87866	down	0.00457763	A_24_P222410
ALS2CL	ALS2 C-terminal like	-3.73055	down	0.0153735	A_32_P420009
ALS2CL	ALS2 C-terminal like	-5.16728	down	0.0040958	A_23_P416705
AMACR	alpha-methylacyl-CoA racemase	3.24963	up	7.39031e-05	A_24_P106297
AMBP	alpha-1-microglobulin/bikunin precursor	-2.66622	down	0.000179054	A_23_P256504
AMDHD2	amidohydrolase domain containing 2	-2.33224	down	0.000296789	A_23_P49351
AMICA1	adhesion molecule, interacts with CXADR antigen 1	-1.88606	down	0.00165978	A_24_P192914
AMICA1	adhesion molecule, interacts with CXADR antigen 1	-2.15517	down	0.000142789	A_23_P1759
AMIGO3	adhesion molecule with Ig-like domain 3	1.58422	up	0.0220141	A_23_P306655
AMMECR1	Alport syndrome, mental retardation, midface hypoplasia and elliptocytosis chromosomal region gene 1	2.12786	up	0.00112693	A_32_P201773
AMMECR1L	AMME chromosomal region gene 1-like	1.59534	up	0.0130319	A_23_P40039
AMN	amnionless homolog (mouse)	-3.60095	down	4.38483e-05	A_23_P48455
AMOTL1	angiomotin like 1	-1.5286	down	0.00369157	A_24_P329815
AMOTL1	angiomotin like 1	-2.49792	down	0.00155296	A_24_P252823
AMOTL1	angiomotin like 1	-3.22379	down	0.000528622	A_24_P401768
AMT	aminomethyltransferase	-3.57554	down	0.00122757	A_24_P174503
AMT	aminomethyltransferase	-4.00813	down	0.000160558	A_23_P257164
ANAPC1	anaphase promoting complex subunit 1	-2.21459	down	8.7047e-05	A_24_P186346
ANAPC1	anaphase promoting complex subunit 1	2.88924	up	0.00071665	A_23_P17204
ANAPC10	anaphase promoting complex subunit 10	2.83132	up	0.00014967	A_23_P250994
ANAPC11	anaphase promoting complex subunit 11	-1.8737	down	0.00751686	A_23_P27147
ANAPC13	anaphase promoting complex subunit 13	2.2715	up	0.00322821	A_32_P16854
ANAPC4	anaphase promoting complex subunit 4	1.92357	up	0.000804743	A_23_P317800
ANG	angiogenin, ribonuclease, RNase A family, 5	-2.12011	down	0.00563783	A_23_P428738
ANGPT1	angiopoietin 1	1.58181	up	0.00629037	A_24_P60887
ANGPT1	angiopoietin 1	2.55993	up	0.0022449	A_23_P216023
ANGPTL3	angiopoietin-like 3	-3.97139	down	0.000238563	A_23_P160262
ANGPTL4	angiopoietin-like 4	-1.79338	down	0.00106842	A_23_P159325
ANK3	ankyrin 3, node of Ranvier (ankyrin G)	-1.87981	down	0.00501874	A_23_P301530
ANK3	ankyrin 3, node of Ranvier (ankyrin G)	-2.486	down	0.00284443	A_32_P33304
ANK3	ankyrin 3, node of Ranvier (ankyrin G)	-3.26943	down	0.00098322	A_24_P162173
ANKAR	ankyrin and armadillo repeat containing	-2.5126	down	0.0261093	A_23_P370544
ANKFY1	ankyrin repeat and FYVE domain containing 1	-1.93298	down	0.0035515	A_24_P151834
ANKH	ankylosis, progressive homolog (mouse)	-2.37342	down	0.00014041	A_24_P303145
ANKK1	ankyrin repeat and kinase domain containing 1	-1.87403	down	0.00750063	A_23_P35943
ANKLE2	ankyrin repeat and LEM domain containing 2	1.85412	up	0.000171725	A_23_P10858
ANKRA2	ankyrin repeat, family A (RFXANK-like), 2	-2.2006	down	0.00317443	A_23_P41634
ANKRA2	ankyrin repeat, family A (RFXANK-like), 2	-2.65908	down	0.000643142	A_24_P337397
ANKRA2	ankyrin repeat, family A (RFXANK-like), 2	-3.18771	down	0.000393277	A_23_P159012
ANKRD1	ankyrin repeat domain 1 (cardiac muscle)	1.73811	up	0.0052804	A_23_P161218
ANKRD10	ankyrin repeat domain 10	-1.51463	down	0.00321166	A_23_P205046
ANKRD10	ankyrin repeat domain 10	-1.56461	down	0.00682444	A_24_P298077
ANKRD11	ankyrin repeat domain 11	-1.63968	down	0.0139373	A_23_P3632
ANKRD12	ankyrin repeat domain 12	-1.81001	down	0.00171844	A_24_P25252
ANKRD13D	ankyrin repeat domain 13 family, member D	-1.60065	down	0.000939635	A_24_P349356
ANKRD20A2	ankyrin repeat domain 20 family, member A2	-1.79264	down	0.00192252	A_32_P204376
ANKRD20A2	ankyrin repeat domain 20 family, member A2	-2.36925	down	0.00907731	A_24_P64241
ANKRD20B	ankyrin repeat domain 20B	-1.81354	down	0.0160301	A_24_P851132
ANKRD23	ankyrin repeat domain 23	-2.51032	down	0.000120654	A_23_P305120
ANKRD26	ankyrin repeat domain 26	-1.66388	down	0.0143271	A_24_P136438
ANKRD26	ankyrin repeat domain 26	2.00393	up	0.00287446	A_24_P85511
ANKRD32	ankyrin repeat domain 32	2.00398	up	0.000633843	A_24_P212072
ANKRD32	ankyrin repeat domain 32	2.55735	up	0.000483907	A_23_P144684
ANKRD36	ankyrin repeat domain 36	-2.33015	down	0.00229707	A_24_P6725
ANKRD36B	ankyrin repeat domain 36B	-1.8492	down	0.0281054	A_24_P324749
ANKRD36B	ankyrin repeat domain 36B	-3.7648	down	0.000203328	A_23_P253622
ANKRD37	ankyrin repeat domain 37	-1.86903	down	0.00142985	A_24_P237586
ANKRD43	ankyrin repeat domain 43	-1.74092	down	0.00216071	A_23_P304110
ANKRD46	ankyrin repeat domain 46	1.65354	up	0.0241381	A_23_P94095
ANKRD50	ankyrin repeat domain 50	-1.50502	down	0.0202063	A_23_P81017
ANKRD50	ankyrin repeat domain 50	-1.74664	down	0.0243218	A_24_P912818
ANKRD57	ankyrin repeat domain 57	-2.04552	down	0.000844166	A_23_P120354
ANKRD6	ankyrin repeat domain 6	-2.11369	down	0.00355067	A_23_P70297
ANKRD9	ankyrin repeat domain 9	-3.21641	down	0.000184573	A_23_P307525
ANKS4B	ankyrin repeat and sterile alpha motif domain containing 4B	-2.55304	down	0.00840236	A_23_P385766
ANLN	anillin, actin binding protein	4.7566	up	4.88815e-05	A_23_P356684
ANO1	anoctamin 1, calcium activated chloride channel	-3.27629	down	0.00142404	A_23_P98304
ANO1	anoctamin 1, calcium activated chloride channel	-3.35491	down	0.000490483	A_24_P87036
ANO6	anoctamin 6	-1.97139	down	0.00614824	A_23_P53641
ANO8	anoctamin 8	-2.58366	down	0.0162048	A_32_P73452
ANO9	anoctamin 9	-4.33452	down	2.04788e-05	A_24_P8109
ANP32A	acidic (leucine-rich) nuclear phosphoprotein 32 family, member A	1.90166	up	0.000714	A_32_P186027
ANP32E	acidic (leucine-rich) nuclear phosphoprotein 32 family, member E	1.71962	up	0.00413329	A_23_P160934
ANP32E	acidic (leucine-rich) nuclear phosphoprotein 32 family, member E	2.54039	up	0.00201427	A_24_P225468
ANPEP	alanyl (membrane) aminopeptidase	-2.12928	down	0.000165132	A_23_P88626
ANTXR2	anthrax toxin receptor 2	-2.37554	down	0.000973393	A_23_P170733
ANXA1	annexin A1	4.62226	up	0.000111687	A_23_P94501
ANXA11	annexin A11	-1.98655	down	0.00437682	A_32_P150632
ANXA11	annexin A11	1.52915	up	0.0121037	A_24_P107142
ANXA13	annexin A13	-5.35361	down	0.000115863	A_23_P60009
ANXA13	annexin A13	-5.42779	down	8.39874e-05	A_23_P60006
ANXA2P1	annexin A2 pseudogene 1	2.03062	up	0.000681636	A_24_P204244
ANXA3	annexin A3	1.94565	up	0.00363309	A_23_P121716
ANXA5	annexin A5	1.60242	up	0.00287075	A_23_P69720
ANXA7	annexin A7	2.43428	up	0.00144794	A_23_P86570
AP1G1	adaptor-related protein complex 1, gamma 1 subunit	1.53586	up	0.000500154	A_23_P318208
AP1G1	adaptor-related protein complex 1, gamma 1 subunit	2.67897	up	6.2277e-05	A_23_P206788
AP1M2	adaptor-related protein complex 1, mu 2 subunit	1.53231	up	0.0135133	A_23_P78543
AP1S2	adaptor-related protein complex 1, sigma 2 subunit	4.02328	up	0.000141322	A_23_P217384
AP1S3	adaptor-related protein complex 1, sigma 3 subunit	2.80869	up	0.000399552	A_24_P105747
AP2B1	adaptor-related protein complex 2, beta 1 subunit	1.52561	up	0.00496626	A_24_P253827
AP2B1	adaptor-related protein complex 2, beta 1 subunit	2.42116	up	0.000171441	A_23_P55149
AP2S1	adaptor-related protein complex 2, sigma 1 subunit	1.8741	up	0.000707167	A_24_P113295
AP3B1	adaptor-related protein complex 3, beta 1 subunit	1.56404	up	0.0126045	A_23_P136635
AP3M1	adaptor-related protein complex 3, mu 1 subunit	2.30172	up	0.000224447	A_23_P158938
AP3M2	adaptor-related protein complex 3, mu 2 subunit	1.68289	up	0.00482203	A_23_P170331
AP3S1	adaptor-related protein complex 3, sigma 1 subunit	2.00407	up	0.00670853	A_23_P69958
AP4E1	adaptor-related protein complex 4, epsilon 1 subunit	1.5375	up	0.0224583	A_24_P929369
AP4S1	adaptor-related protein complex 4, sigma 1 subunit	2.35382	up	0.00882662	A_24_P401645
AP4S1	adaptor-related protein complex 4, sigma 1 subunit	3.07139	up	0.00077286	A_24_P12281
APBB2	amyloid beta (A4) precursor protein-binding, family B, member 2	-1.90747	down	0.00580014	A_24_P234701
APBB3	amyloid beta (A4) precursor protein-binding, family B, member 3	-1.57126	down	0.00601535	A_23_P110445
APEX1	APEX nuclease (multifunctional DNA repair enzyme) 1	1.51835	up	0.0248429	A_23_P151649
APEX1	APEX nuclease (multifunctional DNA repair enzyme) 1	1.79891	up	0.00179375	A_23_P151653
API5	apoptosis inhibitor 5	1.97992	up	0.000711793	A_23_P203255
API5	apoptosis inhibitor 5	2.18794	up	0.000431076	A_24_P312692
APIP	APAF1 interacting protein	4.15865	up	9.57185e-05	A_23_P2066
APITD1	apoptosis-inducing, TAF9-like domain 1	3.76286	up	0.000561853	A_23_P138023
APLF	aprataxin and PNKP like factor	2.24905	up	0.00197739	A_32_P16339
APLP2	amyloid beta (A4) precursor-like protein 2	-1.87321	down	0.00751253	A_23_P202939
APOA1	apolipoprotein A-I	-2.05635	down	0.00113201	A_23_P203191
APOA2	apolipoprotein A-II	-1.87351	down	0.0075056	A_24_P302249
APOA4	apolipoprotein A-IV	-15.6001	down	1.27403e-05	A_23_P87036
APOA4	apolipoprotein A-IV	-6.7347	down	0.000962205	A_24_P252934
APOB	apolipoprotein B (including Ag(x) antigen)	-2.22914	down	0.0158121	A_23_P79591
APOBEC1	apolipoprotein B mRNA editing enzyme, catalytic polypeptide 1	-10.7461	down	0.0240911	A_23_P14019
APOBEC3B	apolipoprotein B mRNA editing enzyme, catalytic polypeptide-like 3B	2.27399	up	0.000279175	A_24_P66027
APOBEC3C	apolipoprotein B mRNA editing enzyme, catalytic polypeptide-like 3C	-1.57239	down	0.000838817	A_23_P120931
APOBEC3F	apolipoprotein B mRNA editing enzyme, catalytic polypeptide-like 3F	-1.51694	down	0.0210002	A_23_P357101
APOD	apolipoprotein D	1.82399	up	0.0220985	A_23_P136777
APOE	apolipoprotein E	-1.87523	down	0.00735077	A_23_P164650
APOF	apolipoprotein F	-2.01691	down	0.0229308	A_23_P87491
APOH	apolipoprotein H (beta-2-glycoprotein I)	-1.87386	down	0.00751834	A_23_P38244
APOL2	apolipoprotein L, 2	-1.57425	down	0.00993537	A_24_P48898
APOL6	apolipoprotein L, 6	-1.70206	down	0.0268272	A_23_P155052
APOL6	apolipoprotein L, 6	-2.34268	down	0.00216022	A_24_P941167
APOL6	apolipoprotein L, 6	-2.86513	down	0.00104728	A_23_P155049
APOM	apolipoprotein M	-4.18816	down	8.15711e-05	A_23_P42265
APOM	apolipoprotein M	-6.30439	down	0.000139663	A_24_P89426
APOO	apolipoprotein O	2.50399	up	0.00339006	A_23_P61127
APPBP2	amyloid beta precursor protein (cytoplasmic tail) binding protein 2	-1.69396	down	0.00872301	A_23_P207280
APPBP2	amyloid beta precursor protein (cytoplasmic tail) binding protein 2	-2.05518	down	0.000150874	A_23_P383053
APPL2	adaptor protein, phosphotyrosine interaction, PH domain and leucine zipper containing 2	-1.51982	down	0.00939552	A_23_P105747
APRT	adenine phosphoribosyltransferase	-1.52835	down	0.0151134	A_23_P117955
APTX	aprataxin	2.00697	up	0.00100103	A_23_P252775
AQP1	aquaporin 1 (Colton blood group)	-1.7684	down	0.00254153	A_23_P372834
AQP10	aquaporin 10	-5.14356	down	5.879e-06	A_23_P126613
AR	androgen receptor	-2.78097	down	0.00151591	A_23_P113111
ARAP1	ArfGAP with RhoGAP domain, ankyrin repeat and PH domain 1	-1.52716	down	0.00430306	A_24_P398432
ARCN1	archain 1	-1.71147	down	0.00274802	A_23_P203103
ARCN1	archain 1	1.58851	up	0.00921693	A_24_P201531
AREG	amphiregulin	2.44077	up	0.0222679	A_23_P259071
ARF1	ADP-ribosylation factor 1	-2.38423	down	0.0242239	A_24_P566891
ARF3	ADP-ribosylation factor 3	1.80886	up	0.0012578	A_23_P36521
ARF3	ADP-ribosylation factor 3	2.25898	up	0.000623729	A_24_P187750
ARF6	ADP-ribosylation factor 6	1.86063	up	0.000870743	A_24_P472455
ARG1	arginase, liver	-24.6194	down	0.000127798	A_23_P111321
ARG2	arginase, type II	4.25101	up	7.16781e-05	A_23_P128728
ARGLU1	arginine and glutamate rich 1	-1.52531	down	0.0188639	A_23_P162782
ARHGAP11A	Rho GTPase activating protein 11A	2.09948	up	0.00392499	A_24_P296254
ARHGAP11A	Rho GTPase activating protein 11A	2.74783	up	0.000315269	A_23_P136805
ARHGAP22	Rho GTPase activating protein 22	2.53053	up	0.00106997	A_23_P75310
ARHGAP23	Rho GTPase activating protein 23	-1.53013	down	0.00763973	A_24_P920207
ARHGAP26	Rho GTPase activating protein 26	-1.94524	down	0.00207557	A_23_P214066
ARHGAP27	Rho GTPase activating protein 27	-2.24758	down	5.4218e-05	A_23_P141335
ARHGAP27	Rho GTPase activating protein 27	-2.48555	down	0.0111509	A_23_P141342
ARHGAP29	Rho GTPase activating protein 29	2.42168	up	0.00609687	A_23_P149562
ARHGAP33	Rho GTPase activating protein 33	-2.12529	down	0.0270229	A_24_P10674
ARHGDIA	Rho GDP dissociation inhibitor (GDI) alpha	-1.55488	down	0.000675009	A_24_P133933
ARHGEF1	Rho guanine nucleotide exchange factor (GEF) 1	-1.88202	down	0.00543222	A_24_P202581
ARHGEF1	Rho guanine nucleotide exchange factor (GEF) 1	-2.33913	down	0.000317704	A_23_P101321
ARHGEF10	Rho guanine nucleotide exchange factor (GEF) 10	-1.52758	down	0.0048134	A_23_P392024
ARHGEF10	Rho guanine nucleotide exchange factor (GEF) 10	-1.66688	down	0.00539766	A_23_P356216
ARHGEF10	Rho guanine nucleotide exchange factor (GEF) 10	-2.23485	down	0.000226322	A_24_P256674
ARHGEF10L	Rho guanine nucleotide exchange factor (GEF) 10-like	-2.36513	down	0.00411092	A_23_P386
ARHGEF10L	Rho guanine nucleotide exchange factor (GEF) 10-like	-2.40584	down	0.00892887	A_23_P382
ARHGEF16	Rho guanine exchange factor (GEF) 16	-1.90016	down	0.0157097	A_23_P114670
ARHGEF17	Rho guanine nucleotide exchange factor (GEF) 17	-2.68261	down	0.000418857	A_23_P76015
ARHGEF5	Rho guanine nucleotide exchange factor (GEF) 5	-1.60802	down	0.00304444	A_24_P389218
ARHGEF9	Cdc42 guanine nucleotide exchange factor (GEF) 9	-2.00309	down	0.00852312	A_23_P251705
ARHGEF9	Cdc42 guanine nucleotide exchange factor (GEF) 9	-2.02002	down	0.00050458	A_24_P254551
ARID2	AT rich interactive domain 2 (ARID, RFX-like)	-1.81291	down	0.000356293	A_23_P308464
ARID3A	AT rich interactive domain 3A (BRIGHT-like)	-1.97902	down	0.00383732	A_23_P16516
ARID5B	AT rich interactive domain 5B (MRF1-like)	-1.61303	down	0.0108158	A_24_P944437
ARIH1	ariadne homolog, ubiquitin-conjugating enzyme E2 binding protein, 1 (Drosophila)	-2.05722	down	0.00272702	A_24_P85478
ARL1	ADP-ribosylation factor-like 1	2.0382	up	0.00672478	A_32_P68586
ARL1	ADP-ribosylation factor-like 1	2.24542	up	7.16372e-05	A_32_P36101
ARL13B	ADP-ribosylation factor-like 13B	2.85862	up	0.00559448	A_23_P10081
ARL17A	ADP-ribosylation factor-like 17A	-2.80178	down	0.0017297	A_24_P104538
ARL3	ADP-ribosylation factor-like 3	1.9658	up	0.000548264	A_23_P63711
ARL5A	ADP-ribosylation factor-like 5A	1.76248	up	0.0120091	A_24_P165595
ARL5B	ADP-ribosylation factor-like 5B	1.55426	up	0.00549939	A_24_P943997
ARL6	ADP-ribosylation factor-like 6	4.00857	up	0.0224594	A_24_P354337
ARL6IP1	ADP-ribosylation factor-like 6 interacting protein 1	2.2618	up	0.00151732	A_23_P118150
ARL6IP4	ADP-ribosylation-like factor 6 interacting protein 4	-1.60456	down	0.00728885	A_24_P287233
ARL6IP5	ADP-ribosylation-like factor 6 interacting protein 5	1.71551	up	0.00550512	A_24_P257348
ARL6IP6	ADP-ribosylation-like factor 6 interacting protein 6	2.9761	up	0.000209684	A_23_P28169
ARMC10	armadillo repeat containing 10	1.58348	up	0.00603558	A_32_P90080
ARMC10	armadillo repeat containing 10	1.68741	up	0.00448075	A_23_P32913
ARMC8	armadillo repeat containing 8	1.5173	up	0.0171974	A_24_P211869
ARMC8	armadillo repeat containing 8	1.52676	up	0.0256772	A_23_P29784
ARMC8	armadillo repeat containing 8	2.63037	up	0.00148695	A_24_P187954
ARMC9	armadillo repeat containing 9	1.64947	up	0.000304518	A_23_P209735
ARMC9	armadillo repeat containing 9	2.35875	up	0.000697884	A_23_P209731
ARNTL2	aryl hydrocarbon receptor nuclear translocator-like 2	2.62269	up	0.000132365	A_32_P399546
ARPC2	actin related protein 2/3 complex, subunit 2, 34kDa	-1.69896	down	0.00443464	A_23_P102122
ARPC3	actin related protein 2/3 complex, subunit 3, 21kDa	-1.67139	down	0.00690608	A_24_P167473
ARPC4	actin related protein 2/3 complex, subunit 4, 20kDa	1.53569	up	0.00914078	A_24_P20383
ARPC4	actin related protein 2/3 complex, subunit 4, 20kDa	1.60278	up	0.0307701	A_23_P29566
ARPC5L	actin related protein 2/3 complex, subunit 5-like	1.84557	up	0.00133877	A_24_P29975
ARPP19	cAMP-regulated phosphoprotein, 19kDa	2.97008	up	0.000365273	A_23_P205768
ARRDC1	arrestin domain containing 1	-1.74433	down	0.00480545	A_23_P332316
ARRDC3	arrestin domain containing 3	-1.8268	down	0.00552924	A_24_P414553
ARRDC3	arrestin domain containing 3	1.50898	up	0.0097677	A_24_P274615
ARRDC4	arrestin domain containing 4	-3.55134	down	0.000253651	A_23_P339818
ARSA	arylsulfatase A	-2.08127	down	0.017541	A_23_P255436
ARSB	arylsulfatase B	1.77401	up	0.000301775	A_24_P205213
ARSI	arylsulfatase family, member I	-1.75764	down	0.0130078	A_23_P19030
ARSJ	arylsulfatase family, member J	-2.4024	down	0.00684012	A_23_P213298
ASAH1	N-acylsphingosine amidohydrolase (acid ceramidase) 1	-3.5012	down	0.00872224	A_24_P928637
ASAP1	ArfGAP with SH3 domain, ankyrin repeat and PH domain 1	1.58084	up	0.0133531	A_23_P71526
ASAP1	ArfGAP with SH3 domain, ankyrin repeat and PH domain 1	2.11338	up	0.00172145	A_23_P216278
ASB1	ankyrin repeat and SOCS box-containing 1	1.545	up	6.16852e-05	A_23_P165360
ASB9	ankyrin repeat and SOCS box-containing 9	1.5844	up	0.00212211	A_23_P125643
ASCC3	activating signal cointegrator 1 complex subunit 3	1.63547	up	0.0160539	A_23_P19565
ASCL2	achaete-scute complex homolog 2 (Drosophila)	2.12907	up	0.00550038	A_32_P171061
ASF1A	ASF1 anti-silencing function 1 homolog A (S. cerevisiae)	1.6245	up	0.0175832	A_24_P112087
ASF1A	ASF1 anti-silencing function 1 homolog A (S. cerevisiae)	1.97616	up	0.00173069	A_23_P19219
ASGR1	asialoglycoprotein receptor 1	-3.15643	down	0.00792356	A_23_P118722
ASH1L	ash1 (absent, small, or homeotic)-like (Drosophila)	-2.20181	down	0.000439768	A_24_P367666
ASNS	asparagine synthetase	1.99231	up	0.00514908	A_23_P145694
ASNSD1	asparagine synthetase domain containing 1	2.03332	up	0.000563718	A_23_P91001
ASPH	aspartate beta-hydroxylase	-1.93907	down	0.0054652	A_24_P295245
ASPH	aspartate beta-hydroxylase	-2.07171	down	0.00072011	A_23_P216094
ASPM	asp (abnormal spindle) homolog, microcephaly associated (Drosophila)	2.20571	up	0.0066	A_23_P52017
ASPRV1	aspartic peptidase, retroviral-like 1	-2.76639	down	0.000178786	A_23_P417383
ASRGL1	asparaginase like 1	2.08049	up	0.00185071	A_23_P1936
ATAD2	ATPase family, AAA domain containing 2	3.22924	up	5.40736e-05	A_23_P216068
ATAD5	ATPase family, AAA domain containing 5	1.8499	up	0.00168216	A_23_P255750
ATE1	arginyltransferase 1	1.77509	up	0.000514885	A_32_P170759
ATF1	activating transcription factor 1	1.53349	up	0.00202724	A_23_P105646
ATF4	activating transcription factor 4 (tax-responsive enhancer element B67)	-1.87318	down	0.00749623	A_23_P120933
ATF7IP2	activating transcription factor 7 interacting protein 2	-2.24556	down	0.00234063	A_24_P341987
ATG12	ATG12 autophagy related 12 homolog (S. cerevisiae)	2.31453	up	0.000587217	A_23_P20970
ATG12	ATG12 autophagy related 12 homolog (S. cerevisiae)	3.13067	up	0.00120332	A_23_P18901
ATG16L2	ATG16 autophagy related 16-like 2 (S. cerevisiae)	-3.69901	down	0.000158501	A_23_P36305
ATG2A	ATG2 autophagy related 2 homolog A (S. cerevisiae)	-1.89845	down	0.000987438	A_23_P361820
ATG4C	ATG4 autophagy related 4 homolog C (S. cerevisiae)	1.73189	up	0.00365966	A_24_P182539
ATG4C	ATG4 autophagy related 4 homolog C (S. cerevisiae)	1.89723	up	0.00103384	A_23_P502488
ATG5	ATG5 autophagy related 5 homolog (S. cerevisiae)	1.84698	up	0.00550077	A_23_P111381
ATG7	ATG7 autophagy related 7 homolog (S. cerevisiae)	-1.75641	down	0.00963374	A_24_P944827
ATHL1	ATH1, acid trehalase-like 1 (yeast)	-3.41275	down	0.00016614	A_23_P98686
ATIC	5-aminoimidazole-4-carboxamide ribonucleotide formyltransferase/IMP cyclohydrolase	2.39977	up	0.000254216	A_23_P68087
ATL1	atlastin GTPase 1	-2.60036	down	0.00104815	A_23_P88351
ATL3	atlastin GTPase 3	2.56713	up	0.0016372	A_23_P105028
ATM	ataxia telangiectasia mutated	-2.63394	down	5.02099e-05	A_23_P374812
ATMIN	ATM interactor	2.09667	up	0.000363858	A_24_P167984
ATP10B	ATPase, class V, type 10B	-3.45498	down	0.000106162	A_23_P311901
ATP10D	ATPase, class V, type 10D	1.91257	up	0.00332089	A_23_P170280
ATP11A	ATPase, class VI, type 11A	-2.18654	down	0.00952896	A_24_P143599
ATP11B	ATPase, class VI, type 11B	-1.79915	down	0.00491256	A_24_P152310
ATP11B	ATPase, class VI, type 11B	-1.99379	down	0.000846668	A_24_P340428
ATP11C	ATPase, class VI, type 11C	2.48292	up	0.00488184	A_24_P399942
ATP13A3	ATPase type 13A3	-2.05073	down	0.00207293	A_23_P155185
ATP13A3	ATPase type 13A3	1.89785	up	0.00565869	A_24_P183094
ATP1A1	ATPase, Na+/K+ transporting, alpha 1 polypeptide	-1.76937	down	0.00313794	A_23_P1072
ATP1B1	ATPase, Na+/K+ transporting, beta 1 polypeptide	-1.87317	down	0.00750704	A_23_P62932
ATP2A3	ATPase, Ca++ transporting, ubiquitous	-4.50732	down	8.38254e-06	A_23_P207632
ATP2B4	ATPase, Ca++ transporting, plasma membrane 4	-1.72087	down	0.00213448	A_24_P405205
ATP2C1	ATPase, Ca++ transporting, type 2C, member 1	1.79814	up	0.00360658	A_24_P137376
ATP2C1	ATPase, Ca++ transporting, type 2C, member 1	2.00722	up	0.00377739	A_23_P143916
ATP5C1	ATP synthase, H+ transporting, mitochondrial F1 complex, gamma polypeptide 1	1.88711	up	0.00158011	A_23_P63655
ATP5E	ATP synthase, H+ transporting, mitochondrial F1 complex, epsilon subunit	-1.87385	down	0.00750044	A_23_P252322
ATP5E	ATP synthase, H+ transporting, mitochondrial F1 complex, epsilon subunit	2.02232	up	6.94074e-05	A_32_P92212
ATP5F1	ATP synthase, H+ transporting, mitochondrial F0 complex, subunit B1	2.16297	up	0.00233579	A_23_P46275
ATP5G1	ATP synthase, H+ transporting, mitochondrial F0 complex, subunit C1 (subunit 9)	1.63855	up	0.00832523	A_23_P164228
ATP5G2	ATP synthase, H+ transporting, mitochondrial F0 complex, subunit C2 (subunit 9)	-1.87363	down	0.00749807	A_23_P87616
ATP5G3	ATP synthase, H+ transporting, mitochondrial F0 complex, subunit C3 (subunit 9)	-1.87349	down	0.00751082	A_23_P56680
ATP5G3	ATP synthase, H+ transporting, mitochondrial F0 complex, subunit C3 (subunit 9)	1.52941	up	0.021644	A_24_P174346
ATP5H	ATP synthase, H+ transporting, mitochondrial F0 complex, subunit d	-1.86566	down	0.00702632	A_23_P77818
ATP5I	ATP synthase, H+ transporting, mitochondrial F0 complex, subunit E	-1.75967	down	0.00313789	A_24_P302998
ATP5I	ATP synthase, H+ transporting, mitochondrial F0 complex, subunit E	-1.7609	down	0.00352463	A_23_P125420
ATP5J	ATP synthase, H+ transporting, mitochondrial F0 complex, subunit F6	-1.56812	down	0.0154893	A_23_P154832
ATP5L	ATP synthase, H+ transporting, mitochondrial F0 complex, subunit G	-1.87424	down	0.00744289	A_23_P75622
ATP5O	ATP synthase, H+ transporting, mitochondrial F1 complex, O subunit	-1.87362	down	0.00751665	A_23_P143474
ATP6AP1L	ATPase, H+ transporting, lysosomal accessory protein 1-like	-3.31311	down	0.000166189	A_24_P807031
ATP6V0A1	ATPase, H+ transporting, lysosomal V0 subunit a1	-1.8197	down	0.00956223	A_24_P333733
ATP6V0A2	ATPase, H+ transporting, lysosomal V0 subunit a2	1.91568	up	0.00199546	A_23_P87513
ATP6V0C	ATPase, H+ transporting, lysosomal 16kDa, V0 subunit c	-1.87401	down	0.00751782	A_23_P54816
ATP6V0D2	ATPase, H+ transporting, lysosomal 38kDa, V0 subunit d2	-1.7818	down	0.0150311	A_23_P146146
ATP6V0D2	ATPase, H+ transporting, lysosomal 38kDa, V0 subunit d2	-2.52292	down	0.00345597	A_32_P121424
ATP6V0E1	ATPase, H+ transporting, lysosomal 9kDa, V0 subunit e1	1.71921	up	0.0207642	A_23_P213840
ATP6V0E2	ATPase, H+ transporting V0 subunit e2	2.05284	up	0.000154583	A_23_P61960
ATP6V1B1	ATPase, H+ transporting, lysosomal 56/58kDa, V1 subunit B1	-12.7323	down	1.30821e-05	A_23_P142815
ATP6V1B2	ATPase, H+ transporting, lysosomal 56/58kDa, V1 subunit B2	1.53892	up	0.000457558	A_23_P31844
ATP6V1C1	ATPase, H+ transporting, lysosomal 42kDa, V1 subunit C1	2.16055	up	0.00642394	A_23_P146058
ATP6V1C2	ATPase, H+ transporting, lysosomal 42kDa, V1 subunit C2	-3.20178	down	0.0193931	A_24_P276932
ATP6V1C2	ATPase, H+ transporting, lysosomal 42kDa, V1 subunit C2	-6.78434	down	5.98251e-05	A_23_P250914
ATP6V1D	ATPase, H+ transporting, lysosomal 34kDa, V1 subunit D	1.52868	up	0.0296451	A_23_P140115
ATP6V1E1	ATPase, H+ transporting, lysosomal 31kDa, V1 subunit E1	1.89858	up	0.000669251	A_23_P143551
ATP6V1F	ATPase, H+ transporting, lysosomal 14kDa, V1 subunit F	-1.65163	down	0.00618072	A_23_P93623
ATP6V1G3	ATPase, H+ transporting, lysosomal 13kDa, V1 subunit G3	13.2824	up	1.30131e-05	A_23_P23797
ATP8A1	ATPase, aminophospholipid transporter (APLT), class I, type 8A, member 1	-2.05733	down	0.000171134	A_23_P30075
ATPAF1	ATP synthase mitochondrial F1 complex assembly factor 1	1.98902	up	0.00186987	A_24_P229199
ATPBD4	ATP binding domain 4	2.32402	up	0.000197603	A_24_P56557
ATPIF1	ATPase inhibitory factor 1	-1.79302	down	0.00375827	A_23_P126716
ATRIP	ATR interacting protein	1.62869	up	0.00509669	A_23_P501770
ATRN	attractin	-2.64347	down	0.00148134	A_24_P53600
ATRN	attractin	-3.7219	down	0.000524135	A_23_P79931
ATXN3	ataxin 3	2.55438	up	0.000213868	A_23_P129031
ATXN7L1	ataxin 7-like 1	-2.54878	down	0.00109474	A_32_P179740
AVEN	apoptosis, caspase activation inhibitor	3.10383	up	7.73269e-05	A_23_P100074
AVL9	AVL9 homolog (S. cerevisiase)	-1.64132	down	0.000738744	A_24_P272967
AVP	arginine vasopressin	-2.08345	down	0.000788378	A_23_P109133
AXIN2	axin 2	1.98761	up	0.0057097	A_24_P298027
AXIN2	axin 2	6.06678	up	1.33098e-05	A_23_P148015
AXIN2	axin 2	6.8846	up	0.000131774	A_23_P159395
AXL	AXL receptor tyrosine kinase	-2.80444	down	0.023849	A_23_P208389
AZGP1	alpha-2-glycoprotein 1, zinc-binding	-2.47499	down	0.00191096	A_23_P71268
B2M	beta-2-microglobulin	-3.62151	down	3.63107e-05	A_24_P740662
B3GAT3	beta-1,3-glucuronyltransferase 3 (glucuronosyltransferase I)	-1.54392	down	0.0044784	A_23_P36140
B3GNT1	UDP-GlcNAc:betaGal beta-1,3-N-acetylglucosaminyltransferase 1	1.52123	up	0.012058	A_23_P86900
B3GNT2	UDP-GlcNAc:betaGal beta-1,3-N-acetylglucosaminyltransferase 2	1.72415	up	0.00091776	A_23_P500956
B3GNT3	UDP-GlcNAc:betaGal beta-1,3-N-acetylglucosaminyltransferase 3	-15.3239	down	0.0298624	A_23_P78980
B3GNT7	UDP-GlcNAc:betaGal beta-1,3-N-acetylglucosaminyltransferase 7	-1.72714	down	0.0167381	A_24_P913716
B3GNT8	UDP-GlcNAc:betaGal beta-1,3-N-acetylglucosaminyltransferase 8	-3.87618	down	0.000312823	A_23_P101380
B4GALNT4	beta-1,4-N-acetyl-galactosaminyl transferase 4	-2.0195	down	0.0155681	A_23_P344000
B4GALT1	UDP-Gal:betaGlcNAc beta 1,4- galactosyltransferase, polypeptide 1	1.63802	up	0.00376347	A_23_P135271
B9D2	B9 protein domain 2	1.6059	up	0.000698621	A_23_P218476
BACE2	beta-site APP-cleaving enzyme 2	2.26646	up	0.0110648	A_23_P154875
BAGE	B melanoma antigen	1.92398	up	0.00304141	A_32_P103771
BAHCC1	BAH domain and coiled-coil containing 1	-3.48609	down	2.60498e-05	A_23_P49539
BAIAP2L2	BAI1-associated protein 2-like 2	-5.45955	down	0.000182459	A_23_P379034
BAIAP3	BAI1-associated protein 3	-1.68711	down	0.00202294	A_23_P163492
BANF1	barrier to autointegration factor 1	1.92981	up	0.00357805	A_23_P47208
BANF2	barrier to autointegration factor 2	2.61544	up	0.00442166	A_32_P234926
BAT2L2	HLA-B associated transcript 2-like 2	1.51882	up	0.0013534	A_23_P412409
BAT3	HLA-B associated transcript 3	-1.54816	down	0.0103059	A_24_P608411
BATF	basic leucine zipper transcription factor, ATF-like	1.99367	up	0.00383095	A_23_P128974
BATF2	basic leucine zipper transcription factor, ATF-like 2	-1.96085	down	0.00215705	A_23_P370682
BAX	BCL2-associated X protein	-2.76911	down	0.0266545	A_23_P346309
BBC3	BCL2 binding component 3	-1.87357	down	0.00751649	A_23_P90189
BBC3	BCL2 binding component 3	-1.96394	down	0.0030254	A_23_P382775
BBOX1	butyrobetaine (gamma), 2-oxoglutarate dioxygenase (gamma-butyrobetaine hydroxylase) 1	-7.43698	down	0.000679275	A_23_P127495
BBS12	Bardet-Biedl syndrome 12	-1.56842	down	0.0153319	A_32_P235796
BBS5	Bardet-Biedl syndrome 5	-2.02763	down	0.000141392	A_23_P252642
BBS5	Bardet-Biedl syndrome 5	2.01407	up	0.00212477	A_24_P208452
BBS7	Bardet-Biedl syndrome 7	2.21667	up	2.23027e-05	A_23_P252913
BBS9	Bardet-Biedl syndrome 9	1.76182	up	0.00132445	A_24_P366555
BCAM	basal cell adhesion molecule (Lutheran blood group)	-1.87369	down	0.00748125	A_23_P55716
BCAM	basal cell adhesion molecule (Lutheran blood group)	-2.3616	down	2.04163e-05	A_23_P398574
BCAP29	B-cell receptor-associated protein 29	2.45453	up	0.00106381	A_23_P412526
BCAP31	B-cell receptor-associated protein 31	-1.51956	down	0.0183199	A_32_P4364
BCAP31	B-cell receptor-associated protein 31	1.58871	up	0.0232997	A_24_P134683
BCAS2	breast carcinoma amplified sequence 2	1.90211	up	0.00355085	A_23_P34930
BCAT1	branched chain aminotransferase 1, cytosolic	3.8044	up	0.000453925	A_24_P935986
BCAT1	branched chain aminotransferase 1, cytosolic	4.70988	up	0.000160283	A_24_P52921
BCAT2	branched chain aminotransferase 2, mitochondrial	2.2516	up	0.000994657	A_23_P101551
BCCIP	BRCA2 and CDKN1A interacting protein	2.49095	up	0.0136539	A_24_P779258
BCCIP	BRCA2 and CDKN1A interacting protein	2.73872	up	0.000800131	A_24_P1255
BCCIP	BRCA2 and CDKN1A interacting protein	4.5179	up	0.00198587	A_24_P30206
BCL2	B-cell CLL/lymphoma 2	-2.62359	down	0.0288219	A_23_P208132
BCL2L1	BCL2-like 1	-1.82854	down	0.00270112	A_24_P100130
BCL2L11	BCL2-like 11 (apoptosis facilitator)	-2.66128	down	0.000308593	A_24_P122921
BCL2L11	BCL2-like 11 (apoptosis facilitator)	-3.7047	down	0.000649851	A_23_P309996
BCL2L12	BCL2-like 12 (proline rich)	1.65817	up	0.00746377	A_23_P50477
BCL2L14	BCL2-like 14 (apoptosis facilitator)	-2.99628	down	0.00048034	A_23_P128050
BCL2L14	BCL2-like 14 (apoptosis facilitator)	-3.30483	down	0.00276681	A_23_P116653
BCL3	B-cell CLL/lymphoma 3	-1.62611	down	0.00523484	A_23_P4662
BCL6	B-cell CLL/lymphoma 6	-1.66078	down	0.0103699	A_23_P57856
BCL7C	B-cell CLL/lymphoma 7C	1.57883	up	0.0249333	A_23_P118289
BCO2	beta-carotene oxygenase 2	-3.00113	down	0.000214161	A_23_P116187
BCORL1	BCL6 co-repressor-like 1	-2.52433	down	0.000328529	A_23_P147495
BCS1L	BCS1-like (yeast)	2.17927	up	0.000903293	A_23_P154086
BDKRB1	bradykinin receptor B1	-4.8154	down	0.0146823	A_23_P128744
BDKRB1	bradykinin receptor B1	-7.07377	down	0.00123653	A_24_P919850
BDKRB2	bradykinin receptor B2	-2.14093	down	0.000200367	A_23_P304897
BDNF	brain-derived neurotrophic factor	3.26053	up	0.000330404	A_23_P127891
BDP1	B double prime 1, subunit of RNA polymerase III transcription initiation factor IIIB	-2.00874	down	0.00234881	A_24_P247910
BDP1	B double prime 1, subunit of RNA polymerase III transcription initiation factor IIIB	1.61774	up	0.00525071	A_24_P940776
BEND3	BEN domain containing 3	2.40162	up	0.00101072	A_23_P359854
BEND7	BEN domain containing 7	2.23447	up	0.00119137	A_23_P376188
BEST3	bestrophin 3	-2.80404	down	0.0240962	A_23_P150963
BET1	blocked early in transport 1 homolog (S. cerevisiae)	2.89734	up	0.000499156	A_23_P59700
BGLAP	bone gamma-carboxyglutamate (gla) protein	-1.92464	down	0.000346905	A_24_P336551
BGLAP	bone gamma-carboxyglutamate (gla) protein	-2.25484	down	0.00323843	A_23_P160638
BGN	biglycan	-1.99266	down	0.0063967	A_23_P34126
BHLHE40	basic helix-loop-helix family, member e40	-3.69048	down	0.000557322	A_24_P268676
BICC1	bicaudal C homolog 1 (Drosophila)	1.87532	up	0.00338516	A_32_P119348
BICD1	bicaudal D homolog 1 (Drosophila)	1.69531	up	0.016073	A_24_P916586
BID	BH3 interacting domain death agonist	1.54218	up	0.0121848	A_24_P187948
BIK	BCL2-interacting killer (apoptosis-inducing)	1.60133	up	0.00685448	A_23_P404667
BIRC5	baculoviral IAP repeat-containing 5	1.79125	up	0.010706	A_23_P118815
BIRC7	baculoviral IAP repeat-containing 7	-2.25228	down	0.00640283	A_23_P79769
BIVM	basic, immunoglobulin-like variable motif containing	-1.75666	down	0.00457126	A_23_P105833
BLM	Bloom syndrome, RecQ helicase-like	2.72603	up	0.000126481	A_23_P88630
BLMH	bleomycin hydrolase	2.4124	up	0.00346345	A_23_P141606
BLMH	bleomycin hydrolase	2.80421	up	0.000699761	A_23_P310911
BLOC1S2	biogenesis of lysosomal organelles complex-1, subunit 2	2.76615	up	0.000191103	A_23_P23960
BLVRA	biliverdin reductase A	2.33059	up	0.00302955	A_23_P71148
BLZF1	basic leucine zipper nuclear factor 1	1.60805	up	0.00185888	A_23_P23266
BMI1	BMI1 polycomb ring finger oncogene	1.74505	up	0.00126177	A_23_P115732
BMP2	bone morphogenetic protein 2	-2.64983	down	0.000210668	A_23_P143331
BMP2K	BMP2 inducible kinase	2.46983	up	0.00030488	A_23_P334282
BMP4	bone morphogenetic protein 4	2.06514	up	0.00408607	A_23_P54144
BMP7	bone morphogenetic protein 7	1.58426	up	0.00826468	A_23_P68487
BMP7	bone morphogenetic protein 7	1.91357	up	0.000756133	A_23_P154643
BMP7	bone morphogenetic protein 7	3.99801	up	9.36924e-05	A_24_P91566
BMP8A	bone morphogenetic protein 8a	-2.51529	down	0.0140942	A_23_P85922
BMP8B	bone morphogenetic protein 8b	-1.85714	down	0.00855303	A_23_P115118
BMP8B	bone morphogenetic protein 8b	-2.11506	down	0.0083951	A_23_P380939
BMPR1A	bone morphogenetic protein receptor, type IA	1.90247	up	1.70046e-05	A_24_P527404
BMPR1A	bone morphogenetic protein receptor, type IA	1.98969	up	0.0157126	A_23_P1431
BMS1	BMS1 homolog, ribosome assembly protein (yeast)	-1.91385	down	0.000257705	A_24_P615822
BMS1	BMS1 homolog, ribosome assembly protein (yeast)	1.6098	up	0.0113755	A_24_P649747
BMS1	BMS1 homolog, ribosome assembly protein (yeast)	2.20814	up	0.000247587	A_24_P263672
BMS1	BMS1 homolog, ribosome assembly protein (yeast)	2.24844	up	0.000545134	A_23_P109420
BMS1	BMS1 homolog, ribosome assembly protein (yeast)	2.42693	up	0.00010246	A_23_P24068
BMS1P1	BMS1 pseudogene 1	-1.94632	down	0.00300246	A_32_P142128
BNIP1	BCL2/adenovirus E1B 19kDa interacting protein 1	1.64526	up	0.00155415	A_23_P7655
BNIP2	BCL2/adenovirus E1B 19kDa interacting protein 2	1.64509	up	0.00342149	A_23_P317001
BNIP3L	BCL2/adenovirus E1B 19kDa interacting protein 3-like	-1.65782	down	0.0148725	A_23_P408708
BOD1L	biorientation of chromosomes in cell division 1-like	-1.7419	down	0.00463186	A_23_P359052
BOD1L	biorientation of chromosomes in cell division 1-like	-2.12941	down	0.0024021	A_24_P231057
BOD1L	biorientation of chromosomes in cell division 1-like	-2.92207	down	0.000641423	A_24_P264928
BOD1P	biorientation of chromosomes in cell division 1 pseudogene	1.69189	up	0.00653073	A_23_P345212
BOK	BCL2-related ovarian killer	1.54183	up	0.00467844	A_23_P253029
BOLA3	bolA homolog 3 (E. coli)	1.8369	up	0.00356207	A_24_P77364
BOLA3	bolA homolog 3 (E. coli)	8.28154	up	0.0152495	A_23_P131706
BOP1	block of proliferation 1	2.57509	up	0.000643231	A_23_P43800
BPHL	biphenyl hydrolase-like (serine hydrolase)	-2.22409	down	0.00181892	A_23_P42087
BPNT1	3'(2'), 5'-bisphosphate nucleotidase 1	-1.66458	down	0.00116379	A_23_P104046
BPTF	bromodomain PHD finger transcription factor	-2.0889	down	5.53084e-05	A_23_P114075
BRCA1	breast cancer 1, early onset	3.89571	up	4.67603e-05	A_23_P207400
BRD7P3	bromodomain containing 7 pseudogene 3	2.00963	up	0.0260687	A_23_P42020
BRI3	brain protein I3	-1.87342	down	0.00752074	A_23_P122915
BRI3BP	BRI3 binding protein	2.58435	up	0.00156371	A_23_P25313
BRI3BP	BRI3 binding protein	2.59682	up	0.000228982	A_32_P831181
BRIX1	BRX1, biogenesis of ribosomes, homolog (S. cerevisiae)	3.43962	up	3.66497e-05	A_23_P252857
BRIX1	BRX1, biogenesis of ribosomes, homolog (S. cerevisiae)	3.50535	up	0.000137303	A_23_P252855
BRMS1L	breast cancer metastasis-suppressor 1-like	1.84935	up	0.00126959	A_24_P56484
BRMS1L	breast cancer metastasis-suppressor 1-like	3.09688	up	0.00329362	A_23_P205419
BRWD1	bromodomain and WD repeat domain containing 1	-1.65512	down	0.000545202	A_23_P211136
BRWD1	bromodomain and WD repeat domain containing 1	-1.68617	down	0.00135588	A_24_P231025
BRWD1	bromodomain and WD repeat domain containing 1	-3.54582	down	0.0112019	A_24_P190541
BRWD3	bromodomain and WD repeat domain containing 3	-3.43615	down	0.000430796	A_23_P379159
BSCL2	Berardinelli-Seip congenital lipodystrophy 2 (seipin)	1.687	up	0.00229021	A_24_P244442
BTBD10	BTB (POZ) domain containing 10	2.01712	up	0.001988	A_23_P13438
BTBD16	BTB (POZ) domain containing 16	-3.03683	down	0.00216559	A_23_P383915
BTBD6	BTB (POZ) domain containing 6	1.69497	up	0.00730867	A_23_P99614
BTBD7	BTB (POZ) domain containing 7	-1.53411	down	0.0223141	A_24_P210513
BTBD7	BTB (POZ) domain containing 7	1.68581	up	0.00542607	A_23_P88184
BTBD9	BTB (POZ) domain containing 9	-1.9085	down	0.00351641	A_32_P94722
BTD	biotinidase	-2.02882	down	0.00738224	A_23_P155351
BTF3	basic transcription factor 3	-1.87363	down	0.00749928	A_23_P213458
BTG2	BTG family, member 2	-2.39141	down	0.000738673	A_23_P62901
BTG3	BTG family, member 3	2.12478	up	0.00199515	A_23_P80068
BTN1A1	butyrophilin, subfamily 1, member A1	3.7245	up	0.00136635	A_23_P7985
BTN3A1	butyrophilin, subfamily 3, member A1	-3.16881	down	0.0145748	A_23_P214499
BTN3A1	butyrophilin, subfamily 3, member A1	-3.60455	down	0.000311165	A_24_P329065
BTN3A2	butyrophilin, subfamily 3, member A2	-1.80539	down	0.00265729	A_23_P391264
BTN3A2	butyrophilin, subfamily 3, member A2	-2.08737	down	0.000344172	A_24_P252078
BTN3A3	butyrophilin, subfamily 3, member A3	-3.33147	down	4.889e-05	A_24_P311917
BTNL3	butyrophilin-like 3	-2.28469	down	0.00501848	A_24_P34865
BTNL3	butyrophilin-like 3	-3.35657	down	0.000762551	A_23_P158297
BUB1	budding uninhibited by benzimidazoles 1 homolog (yeast)	3.95313	up	0.000215413	A_23_P124417
BUB3	budding uninhibited by benzimidazoles 3 homolog (yeast)	-1.84552	down	0.00379812	A_32_P27991
BUB3	budding uninhibited by benzimidazoles 3 homolog (yeast)	2.64636	up	0.00020288	A_23_P202316
BUB3	budding uninhibited by benzimidazoles 3 homolog (yeast)	2.78266	up	0.00010926	A_23_P46924
BYSL	bystin-like	2.25405	up	0.00171209	A_23_P145197
BZRAP1	benzodiazapine receptor (peripheral) associated protein 1	-2.1101	down	0.000671525	A_24_P113131
BZW1	basic leucine zipper and W2 domains 1	2.134	up	0.00306416	A_24_P713668
BZW1	basic leucine zipper and W2 domains 1	2.56514	up	0.000506677	A_24_P362572
C10orf116	chromosome 10 open reading frame 116	-1.98831	down	0.0277645	A_23_P161439
C10orf118	chromosome 10 open reading frame 118	-1.51622	down	0.00407316	A_24_P942694
C10orf119	chromosome 10 open reading frame 119	2.16358	up	0.00102518	A_23_P202594
C10orf125	chromosome 10 open reading frame 125	-1.65715	down	0.00914708	A_23_P97952
C10orf137	chromosome 10 open reading frame 137	1.5289	up	0.0053963	A_23_P435697
C10orf137	chromosome 10 open reading frame 137	1.57278	up	0.00364493	A_24_P372553
C10orf18	chromosome 10 open reading frame 18	1.89078	up	0.0154079	A_23_P24244
C10orf2	chromosome 10 open reading frame 2	2.4989	up	0.000305984	A_23_P138461
C10orf2	chromosome 10 open reading frame 2	2.51972	up	0.000301769	A_24_P258073
C10orf4	chromosome 10 open reading frame 4	1.53787	up	0.00406265	A_24_P189464
C10orf54	chromosome 10 open reading frame 54	-2.01963	down	0.000977283	A_23_P24077
C10orf76	chromosome 10 open reading frame 76	1.92456	up	0.000285554	A_24_P152404
C10orf79	chromosome 10 open reading frame 79	-1.84934	down	0.0247389	A_23_P350678
C10orf84	chromosome 10 open reading frame 84	1.70736	up	0.000798615	A_23_P115743
C10orf95	chromosome 10 open reading frame 95	-1.69633	down	0.00726462	A_23_P138480
C11orf10	chromosome 11 open reading frame 10	-1.83214	down	0.00568176	A_23_P47527
C11orf17	chromosome 11 open reading frame 17	1.92288	up	0.00216396	A_23_P53152
C11orf2	chromosome 11 open reading frame 2	-1.94548	down	0.00289591	A_23_P104641
C11orf20	chromosome 11 open reading frame 20	3.38384	up	0.000142546	A_23_P202773
C11orf35	chromosome 11 open reading frame 35	-3.0342	down	0.00111139	A_32_P336712
C11orf45	chromosome 11 open reading frame 45	2.53421	up	0.000757889	A_23_P420293
C11orf48	chromosome 11 open reading frame 48	1.87286	up	0.00198737	A_23_P1948
C11orf54	chromosome 11 open reading frame 54	-2.73253	down	0.000607568	A_23_P202750
C11orf54	chromosome 11 open reading frame 54	-3.55081	down	0.000261518	A_24_P201404
C11orf59	chromosome 11 open reading frame 59	1.5038	up	0.00577711	A_23_P2114
C11orf60	chromosome 11 open reading frame 60	2.10233	up	0.00111073	A_23_P116207
C11orf66	chromosome 11 open reading frame 66	-2.87635	down	0.00115555	A_23_P98571
C11orf71	chromosome 11 open reading frame 71	-1.52576	down	0.0109764	A_24_P210082
C11orf73	chromosome 11 open reading frame 73	1.50585	up	0.0263215	A_23_P139396
C11orf80	chromosome 11 open reading frame 80	-1.63363	down	0.00575504	A_23_P96165
C11orf82	chromosome 11 open reading frame 82	4.07625	up	3.09104e-05	A_23_P429491
C11orf86	chromosome 11 open reading frame 86	-3.82255	down	0.000671689	A_24_P392151
C11orf86	chromosome 11 open reading frame 86	-7.62373	down	4.25425e-05	A_32_P524904
C11orf9	chromosome 11 open reading frame 9	-1.64772	down	0.00125817	A_23_P75790
C11orf93	chromosome 11 open reading frame 93	-1.86031	down	0.00465884	A_23_P116173
C12orf11	chromosome 12 open reading frame 11	2.43143	up	0.00070206	A_23_P36464
C12orf27	chromosome 12 open reading frame 27	-4.65399	down	9.76981e-05	A_24_P314515
C12orf29	chromosome 12 open reading frame 29	1.67085	up	0.00718893	A_32_P46765
C12orf29	chromosome 12 open reading frame 29	4.63964	up	5.24086e-05	A_23_P310068
C12orf32	chromosome 12 open reading frame 32	1.7957	up	0.00126145	A_23_P105583
C12orf32	chromosome 12 open reading frame 32	1.84611	up	0.0101144	A_24_P201728
C12orf34	chromosome 12 open reading frame 34	2.38561	up	0.0219648	A_23_P128375
C12orf35	chromosome 12 open reading frame 35	1.83144	up	0.00502156	A_23_P98930
C12orf39	chromosome 12 open reading frame 39	2.19574	up	0.028051	A_23_P2414
C12orf4	chromosome 12 open reading frame 4	1.88261	up	0.00676364	A_24_P184535
C12orf42	chromosome 12 open reading frame 42	-1.68277	down	0.00182506	A_24_P15630
C12orf48	chromosome 12 open reading frame 48	3.09972	up	0.0048953	A_23_P87773
C12orf48	chromosome 12 open reading frame 48	3.85868	up	0.000104928	A_23_P87769
C12orf5	chromosome 12 open reading frame 5	2.90909	up	0.000501006	A_24_P564462
C12orf5	chromosome 12 open reading frame 5	4.65869	up	0.000189511	A_23_P128486
C12orf51	chromosome 12 open reading frame 51	-1.91601	down	0.00428504	A_23_P162702
C12orf56	chromosome 12 open reading frame 56	1.77773	up	0.0176047	A_32_P158786
C12orf62	chromosome 12 open reading frame 62	-1.87501	down	0.00744321	A_23_P151280
C12orf75	chromosome 12 open reading frame 75	2.19996	up	0.00072797	A_32_P163089
C13orf1	chromosome 13 open reading frame 1	2.43833	up	0.00105309	A_24_P116233
C13orf15	chromosome 13 open reading frame 15	5.21643	up	2.1333e-05	A_23_P204937
C13orf15	chromosome 13 open reading frame 15	8.36601	up	0.00830567	A_24_P10137
C13orf18	chromosome 13 open reading frame 18	3.37774	up	8.20279e-05	A_23_P53763
C13orf27	chromosome 13 open reading frame 27	4.40175	up	0.000135405	A_23_P362046
C13orf31	chromosome 13 open reading frame 31	2.40938	up	0.0275405	A_23_P374322
C13orf34	chromosome 13 open reading frame 34	2.95369	up	0.000195859	A_23_P25626
C13orf37	chromosome 13 open reading frame 37	5.55246	up	9.04056e-05	A_24_P532589
C14orf1	chromosome 14 open reading frame 1	1.65586	up	0.00290451	A_23_P25935
C14orf102	chromosome 14 open reading frame 102	-2.11147	down	0.0229069	A_24_P398790
C14orf115	chromosome 14 open reading frame 115	1.68992	up	0.0166258	A_23_P140362
C14orf126	chromosome 14 open reading frame 126	2.42589	up	0.000500066	A_23_P37144
C14orf129	chromosome 14 open reading frame 129	2.89376	up	0.000356344	A_24_P292710
C14orf135	chromosome 14 open reading frame 135	2.07702	up	0.00334854	A_23_P163059
C14orf138	chromosome 14 open reading frame 138	2.24871	up	0.000547102	A_23_P128940
C14orf142	chromosome 14 open reading frame 142	3.85311	up	5.14746e-05	A_23_P99579
C14orf143	chromosome 14 open reading frame 143	2.07034	up	0.0075299	A_23_P129014
C14orf149	chromosome 14 open reading frame 149	2.27363	up	0.0230872	A_23_P14458
C14orf153	chromosome 14 open reading frame 153	1.76368	up	0.0102932	A_23_P162879
C14orf159	chromosome 14 open reading frame 159	-2.80149	down	6.15098e-06	A_23_P48771
C14orf181	chromosome 14 open reading frame 181	-2.04643	down	0.003842	A_23_P406071
C14orf73	chromosome 14 open reading frame 73	-2.32314	down	0.00407569	A_23_P105939
C14orf93	chromosome 14 open reading frame 93	-2.09335	down	0.000258904	A_23_P48581
C15orf21	Dresden prostate cancer 2	-1.87378	down	0.00750368	A_23_P423419
C15orf24	chromosome 15 open reading frame 24	2.01194	up	0.00164913	A_23_P88680
C15orf28	chromosome 15 open reading frame 28	-3.05981	down	0.00357971	A_23_P14649
C15orf39	chromosome 15 open reading frame 39	2.935	up	0.00422949	A_23_P37514
C15orf41	chromosome 15 open reading frame 41	1.7333	up	0.00322187	A_23_P77201
C15orf42	chromosome 15 open reading frame 42	2.53284	up	0.00137458	A_23_P345707
C15orf42	chromosome 15 open reading frame 42	2.95656	up	0.000261844	A_32_P109296
C15orf44	chromosome 15 open reading frame 44	1.5819	up	0.00326123	A_23_P37475
C15orf48	chromosome 15 open reading frame 48	-1.77475	down	0.00240934	A_23_P26024
C15orf63	chromosome 15 open reading frame 63	2.67425	up	0.000121001	A_23_P117683
C16orf13	chromosome 16 open reading frame 13	1.62208	up	0.0200009	A_23_P206498
C16orf35	chromosome 16 open reading frame 35	2.22623	up	0.00156993	A_23_P100326
C16orf52	chromosome 16 open reading frame 52	-1.86503	down	0.00107068	A_23_P339053
C16orf53	chromosome 16 open reading frame 53	1.97796	up	0.000567372	A_24_P22436
C16orf57	chromosome 16 open reading frame 57	2.12791	up	0.00202042	A_24_P107941
C16orf58	chromosome 16 open reading frame 58	-3.01241	down	0.000377916	A_23_P54891
C16orf58	chromosome 16 open reading frame 58	-4.1475	down	8.89232e-06	A_24_P65271
C16orf59	chromosome 16 open reading frame 59	2.15475	up	0.00153547	A_23_P26557
C16orf61	chromosome 16 open reading frame 61	2.03161	up	0.00152342	A_23_P106544
C16orf62	chromosome 16 open reading frame 62	3.7309	up	0.00326327	A_23_P37897
C16orf67	chromosome 16 open reading frame 67	-2.27714	down	0.00156126	A_23_P89062
C16orf7	chromosome 16 open reading frame 7	-2.79924	down	0.000978736	A_23_P129476
C16orf74	chromosome 16 open reading frame 74	-1.53189	down	0.00924609	A_24_P289178
C16orf75	chromosome 16 open reading frame 75	3.26574	up	0.000113097	A_23_P353717
C16orf80	chromosome 16 open reading frame 80	2.01653	up	0.00055993	A_23_P3514
C16orf86	chromosome 16 open reading frame 86	-1.70541	down	0.00484017	A_32_P178499
C16orf87	chromosome 16 open reading frame 87	1.84514	up	0.00291475	A_23_P49279
C16orf88	chromosome 16 open reading frame 88	1.82535	up	0.00668514	A_23_P66158
C17orf100	chromosome 17 open reading frame 100	-1.70889	down	0.00227189	A_32_P150391
C17orf101	chromosome 17 open reading frame 101	1.71746	up	0.00730473	A_23_P124132
C17orf108	chromosome 17 open reading frame 108	-3.35569	down	0.000132272	A_32_P231941
C17orf28	chromosome 17 open reading frame 28	-2.46619	down	7.83846e-05	A_23_P118412
C17orf42	chromosome 17 open reading frame 42	2.85863	up	5.8641e-05	A_24_P365048
C17orf44	chromosome 17 open reading frame 44	-1.65075	down	0.0192904	A_23_P362191
C17orf51	chromosome 17 open reading frame 51	3.65635	up	1.64663e-05	A_24_P59607
C17orf53	chromosome 17 open reading frame 53	1.63431	up	0.000590185	A_23_P129967
C17orf55	chromosome 17 open reading frame 55	-2.76934	down	0.00353978	A_24_P323084
C17orf67	chromosome 17 open reading frame 67	1.84658	up	0.00807151	A_24_P583040
C17orf69	chromosome 17 open reading frame 69	-1.96935	down	0.0258739	A_24_P305038
C17orf76	chromosome 17 open reading frame 76	-7.21807	down	3.0183e-05	A_23_P368484
C17orf78	chromosome 17 open reading frame 78	-4.69005	down	0.00242922	A_23_P335388
C17orf79	chromosome 17 open reading frame 79	1.54445	up	0.0130812	A_23_P152858
C17orf79	chromosome 17 open reading frame 79	2.15439	up	7.1197e-05	A_24_P130296
C17orf80	chromosome 17 open reading frame 80	1.70858	up	0.00519713	A_23_P207927
C17orf81	chromosome 17 open reading frame 81	1.72082	up	0.00202808	A_23_P164289
C18orf10	chromosome 18 open reading frame 10	1.54269	up	0.00141466	A_23_P141717
C18orf10	chromosome 18 open reading frame 10	1.62773	up	0.0285524	A_24_P128140
C18orf10	chromosome 18 open reading frame 10	1.69627	up	0.00233386	A_23_P141715
C18orf19	chromosome 18 open reading frame 19	2.76968	up	0.000427534	A_23_P380978
C18orf22	chromosome 18 open reading frame 22	2.10191	up	0.00135558	A_23_P153086
C18orf54	chromosome 18 open reading frame 54	1.75224	up	0.0248179	A_32_P162374
C18orf55	chromosome 18 open reading frame 55	3.45558	up	0.00013853	A_23_P78410
C19orf12	chromosome 19 open reading frame 12	1.52718	up	0.000393664	A_23_P209195
C19orf12	chromosome 19 open reading frame 12	1.63622	up	0.0090875	A_24_P113341
C19orf2	chromosome 19 open reading frame 2	2.49811	up	0.000708383	A_23_P119418
C19orf33	chromosome 19 open reading frame 33	-3.22821	down	0.000423413	A_23_P39202
C19orf40	chromosome 19 open reading frame 40	1.72391	up	0.00539662	A_23_P338505
C19orf42	chromosome 19 open reading frame 42	2.15897	up	0.000409075	A_24_P254177
C19orf43	chromosome 19 open reading frame 43	-3.27269	down	0.000313783	A_24_P934401
C19orf48	chromosome 19 open reading frame 48	1.95677	up	0.000481005	A_23_P27656
C19orf57	chromosome 19 open reading frame 57	2.04662	up	0.000523134	A_23_P164814
C19orf60	chromosome 19 open reading frame 60	-1.69211	down	0.00378198	A_23_P67589
C19orf66	chromosome 19 open reading frame 66	-2.68166	down	0.000124016	A_23_P38894
C19orf69	chromosome 19 open reading frame 69	-4.63714	down	8.56111e-05	A_32_P66843
C19orf73	chromosome 19 open reading frame 73	-1.8537	down	0.00875203	A_24_P48522
C1D	C1D nuclear receptor co-repressor	2.10846	up	0.00161231	A_23_P56590
C1GALT1C1	C1GALT1-specific chaperone 1	1.69962	up	0.00601829	A_23_P159839
C1orf103	chromosome 1 open reading frame 103	2.42058	up	0.00163567	A_23_P160689
C1orf107	chromosome 1 open reading frame 107	1.69499	up	0.00402379	A_23_P46337
C1orf107	chromosome 1 open reading frame 107	1.70458	up	0.00173581	A_24_P385341
C1orf109	chromosome 1 open reading frame 109	1.89529	up	0.00203996	A_23_P45970
C1orf112	chromosome 1 open reading frame 112	2.22162	up	0.00088448	A_23_P11862
C1orf115	chromosome 1 open reading frame 115	-2.92941	down	0.000130023	A_24_P131173
C1orf116	chromosome 1 open reading frame 116	-1.81739	down	0.0229789	A_23_P12292
C1orf116	chromosome 1 open reading frame 116	-2.89489	down	0.00436158	A_23_P897
C1orf122	chromosome 1 open reading frame 122	1.71366	up	0.00940601	A_24_P718973
C1orf122	chromosome 1 open reading frame 122	1.91125	up	0.00471666	A_24_P637982
C1orf124	chromosome 1 open reading frame 124	2.03389	up	0.0152838	A_23_P433791
C1orf128	chromosome 1 open reading frame 128	1.80659	up	0.00790495	A_23_P200073
C1orf131	chromosome 1 open reading frame 131	2.14894	up	0.00492822	A_23_P46095
C1orf133	chromosome 1 open reading frame 133	1.85283	up	0.0034617	A_32_P207169
C1orf144	chromosome 1 open reading frame 144	1.63677	up	0.00307056	A_24_P405054
C1orf144	chromosome 1 open reading frame 144	2.05179	up	0.00188349	A_23_P115105
C1orf151	chromosome 1 open reading frame 151	1.60812	up	0.00635817	A_24_P186994
C1orf152	profilin 1 pseudogene	1.91831	up	0.0131903	A_23_P350059
C1orf162	chromosome 1 open reading frame 162	-2.52749	down	0.00569248	A_23_P412562
C1orf162	chromosome 1 open reading frame 162	-3.29375	down	0.000589901	A_32_P181166
C1orf163	chromosome 1 open reading frame 163	1.63779	up	0.00476207	A_23_P347508
C1orf167	chromosome 1 open reading frame 167	-2.28992	down	0.000632006	A_24_P306594
C1orf167	chromosome 1 open reading frame 167	-2.33895	down	0.00131064	A_32_P60145
C1orf168	chromosome 1 open reading frame 168	-2.13469	down	0.00164273	A_24_P913819
C1orf170	chromosome 1 open reading frame 170	-3.50857	down	0.000198803	A_23_P135742
C1orf174	chromosome 1 open reading frame 174	1.74109	up	0.00153733	A_24_P298877
C1orf203	chromosome 1 open reading frame 203	-1.81135	down	0.00531496	A_23_P149695
C1orf21	chromosome 1 open reading frame 21	-5.46735	down	0.000133484	A_24_P173754
C1orf210	chromosome 1 open reading frame 210	-1.59239	down	0.0075897	A_32_P42946
C1orf211	chromosome 1 open reading frame 211	1.74001	up	0.000398054	A_23_P343261
C1orf212	chromosome 1 open reading frame 212	1.53081	up	0.000193405	A_23_P314666
C1orf217	chromosome 1 open reading frame 217	-1.84244	down	0.00194912	A_23_P23234
C1orf223	chromosome 1 open reading frame 223	-2.01376	down	0.00416954	A_32_P97862
C1orf226	chromosome 1 open reading frame 226	-2.03447	down	0.00235834	A_23_P103511
C1orf228	chromosome 1 open reading frame 228	-2.37012	down	0.0223183	A_32_P453321
C1orf27	chromosome 1 open reading frame 27	1.56222	up	0.0145645	A_23_P284
C1orf31	chromosome 1 open reading frame 31	2.06717	up	0.000519918	A_23_P63459
C1orf53	chromosome 1 open reading frame 53	1.59977	up	0.000266281	A_32_P210572
C1orf54	chromosome 1 open reading frame 54	-5.77995	down	5.76714e-05	A_23_P74778
C1orf57	chromosome 1 open reading frame 57	1.81476	up	0.00402869	A_23_P200252
C1orf59	chromosome 1 open reading frame 59	1.60195	up	0.00141564	A_23_P309361
C1orf61	chromosome 1 open reading frame 61	-2.45788	down	0.0115348	A_24_P935697
C1orf63	chromosome 1 open reading frame 63	-1.54955	down	0.00592105	A_23_P34396
C1orf66	chromosome 1 open reading frame 66	-1.81925	down	0.00706323	A_23_P12010
C1orf91	chromosome 1 open reading frame 91	1.50461	up	0.00933752	A_23_P200396
C1orf93	chromosome 1 open reading frame 93	-1.69383	down	0.0171427	A_32_P84289
C1orf96	chromosome 1 open reading frame 96	-1.82244	down	0.00335931	A_32_P83776
C1orf97	chromosome 1 open reading frame 97	-2.58137	down	0.000553972	A_23_P1014
C1QBP	complement component 1, q subcomponent binding protein	1.82858	up	0.00866861	A_23_P370434
C1QTNF3	C1q and tumor necrosis factor related protein 3	-2.13058	down	0.0067769	A_23_P122067
C1QTNF3	C1q and tumor necrosis factor related protein 3	-2.23129	down	0.000940599	A_23_P122068
C1QTNF6	C1q and tumor necrosis factor related protein 6	-2.54478	down	0.00216486	A_24_P211565
C1RL	complement component 1, r subcomponent-like	-2.82224	down	0.000190781	A_23_P363968
C1S	complement component 1, s subcomponent	-1.7963	down	0.00141832	A_23_P2492
C2	complement component 2	-3.01421	down	0.00921808	A_23_P133916
C2	complement component 2	-3.03508	down	0.0180809	A_32_P162187
C2	complement component 2	-5.51083	down	6.57561e-06	A_32_P162183
C20orf108	chromosome 20 open reading frame 108	-2.3418	down	0.00125497	A_23_P68486
C20orf112	chromosome 20 open reading frame 112	1.58979	up	0.00208259	A_23_P372096
C20orf12	chromosome 20 open reading frame 12	1.77458	up	0.000886071	A_23_P40315
C20orf132	chromosome 20 open reading frame 132	-3.29026	down	0.00027747	A_23_P421811
C20orf199	chromosome 20 open reading frame 199	-1.75721	down	0.00351192	A_32_P157385
C20orf199	chromosome 20 open reading frame 199	-1.87414	down	0.00745748	A_24_P161463
C20orf20	chromosome 20 open reading frame 20	1.52212	up	0.00843556	A_24_P65803
C20orf20	chromosome 20 open reading frame 20	2.00494	up	0.0123039	A_23_P17307
C20orf24	chromosome 20 open reading frame 24	-1.54907	down	0.0143769	A_23_P102582
C20orf24	chromosome 20 open reading frame 24	1.57527	up	0.0186401	A_24_P194184
C20orf27	chromosome 20 open reading frame 27	2.00996	up	0.00149777	A_23_P28878
C20orf29	chromosome 20 open reading frame 29	1.93369	up	0.000127878	A_23_P57137
C20orf3	chromosome 20 open reading frame 3	1.59528	up	0.00569109	A_24_P297078
C20orf30	chromosome 20 open reading frame 30	1.51074	up	0.00955498	A_32_P201498
C20orf30	chromosome 20 open reading frame 30	1.72603	up	0.00600651	A_24_P341019
C20orf30	chromosome 20 open reading frame 30	1.89425	up	0.00174411	A_23_P17490
C20orf54	chromosome 20 open reading frame 54	-1.86296	down	0.0162822	A_23_P57110
C20orf56	chromosome 20 open reading frame 56	2.58113	up	5.71801e-05	A_32_P23125
C20orf7	chromosome 20 open reading frame 7	1.59992	up	0.00912155	A_24_P228579
C20orf96	chromosome 20 open reading frame 96	-3.44354	down	0.000219691	A_23_P328034
C21orf105	chromosome 21 open reading frame 105	5.38213	up	0.00610679	A_23_P154919
C21orf15	chromosome 21 open reading frame 15	-2.13386	down	0.000511912	A_23_P154818
C21orf2	chromosome 21 open reading frame 2	-1.84853	down	0.00271569	A_23_P211167
C21orf45	chromosome 21 open reading frame 45	1.86167	up	0.000572847	A_23_P252335
C21orf49	chromosome 21 open reading frame 49	-1.93612	down	0.0218581	A_24_P359322
C21orf57	chromosome 21 open reading frame 57	-1.61606	down	0.00304167	A_32_P18547
C21orf59	chromosome 21 open reading frame 59	1.61933	up	0.00125327	A_23_P91491
C21orf66	chromosome 21 open reading frame 66	-1.76368	down	0.00374233	A_23_P211064
C21orf66	chromosome 21 open reading frame 66	-1.77687	down	0.010233	A_23_P211056
C21orf7	chromosome 21 open reading frame 7	-1.79199	down	0.0109895	A_23_P57277
C21orf70	chromosome 21 open reading frame 70	1.51736	up	0.00279332	A_23_P61202
C21orf70	chromosome 21 open reading frame 70	1.80073	up	0.00827432	A_32_P22883
C21orf81	ankyrin repeat domain 20 family, member A3 pseudogene	-1.74894	down	0.0307289	A_23_P392529
C21orf90	chromosome 21 open reading frame 90	-2.09818	down	0.00263293	A_24_P339858
C21orf91	chromosome 21 open reading frame 91	1.64524	up	0.0228532	A_24_P125839
C21orf91	chromosome 21 open reading frame 91	1.97077	up	0.000904457	A_23_P211015
C22orf36	chromosome 22 open reading frame 36	-2.0961	down	0.00103191	A_32_P198325
C22orf39	chromosome 22 open reading frame 39	1.61119	up	0.00898204	A_23_P388244
C22orf39	chromosome 22 open reading frame 39	2.66294	up	0.000200845	A_24_P922357
C22orf45	chromosome 22 open reading frame 45	-1.8648	down	0.00348707	A_32_P225536
C22orf45	chromosome 22 open reading frame 45	-4.66916	down	9.80619e-06	A_32_P18931
C2CD2L	C2CD2-like	-1.92757	down	0.00946007	A_23_P353056
C2CD4A	C2 calcium-dependent domain containing 4A	-2.48972	down	0.00938317	A_32_P509169
C2orf3	chromosome 2 open reading frame 3	2.2752	up	0.000461939	A_24_P51037
C2orf39	chromosome 2 open reading frame 39	-2.37848	down	0.00692907	A_23_P308722
C2orf44	chromosome 2 open reading frame 44	1.81171	up	0.00010621	A_23_P154022
C2orf49	chromosome 2 open reading frame 49	3.53105	up	1.40468e-05	A_23_P165698
C2orf56	chromosome 2 open reading frame 56	2.05561	up	0.00460759	A_23_P28318
C2orf60	chromosome 2 open reading frame 60	-2.62456	down	0.000562319	A_32_P36942
C2orf60	chromosome 2 open reading frame 60	2.22572	up	0.000714599	A_24_P20139
C2orf63	chromosome 2 open reading frame 63	-1.68332	down	0.00258038	A_23_P257417
C2orf67	chromosome 2 open reading frame 67	-1.9262	down	0.0243203	A_24_P32342
C2orf68	chromosome 2 open reading frame 68	-1.7361	down	0.00314876	A_32_P179005
C2orf68	chromosome 2 open reading frame 68	1.64039	up	0.00493184	A_24_P289376
C2orf69	chromosome 2 open reading frame 69	1.52735	up	0.0154823	A_24_P413941
C2orf7	chromosome 2 open reading frame 7	2.1411	up	0.000798373	A_23_P131596
C2orf72	chromosome 2 open reading frame 72	-1.76829	down	0.00351475	A_24_P623734
C2orf72	chromosome 2 open reading frame 72	-3.22996	down	0.00454751	A_32_P111587
C2orf76	chromosome 2 open reading frame 76	3.78177	up	0.00243784	A_23_P39542
C3AR1	complement component 3a receptor 1	-5.47104	down	0.0172815	A_23_P2431
C3orf10	chromosome 3 open reading frame 10	-1.74335	down	0.00276737	A_23_P420361
C3orf17	chromosome 3 open reading frame 17	-2.63814	down	9.00147e-05	A_24_P921155
C3orf17	chromosome 3 open reading frame 17	1.72013	up	0.0188758	A_23_P336670
C3orf19	chromosome 3 open reading frame 19	-1.57855	down	0.00284807	A_24_P144481
C3orf23	chromosome 3 open reading frame 23	-1.69218	down	0.0181996	A_23_P373054
C3orf26	chromosome 3 open reading frame 26	3.62897	up	0.000558224	A_23_P132874
C3orf31	chromosome 3 open reading frame 31	1.63993	up	0.0211935	A_32_P755542
C3orf31	chromosome 3 open reading frame 31	2.19575	up	0.00596509	A_23_P212160
C3orf34	chromosome 3 open reading frame 34	1.54283	up	0.00110544	A_32_P212058
C3orf35	chromosome 3 open reading frame 35	-3.26848	down	0.000935118	A_32_P430695
C3orf38	chromosome 3 open reading frame 38	1.69202	up	0.00153882	A_23_P32785
C3orf39	chromosome 3 open reading frame 39	2.3693	up	0.000172373	A_23_P18082
C3orf52	chromosome 3 open reading frame 52	2.70411	up	0.00026632	A_23_P58009
C3orf57	chromosome 3 open reading frame 57	2.21652	up	0.000120709	A_32_P199551
C3orf63	chromosome 3 open reading frame 63	1.76311	up	0.00483621	A_24_P371303
C3orf70	chromosome 3 open reading frame 70	1.75458	up	0.0225955	A_32_P128174
C3orf75	chromosome 3 open reading frame 75	1.7619	up	0.00197046	A_23_P212310
C4orf12	chromosome 4 open reading frame 12	-2.85763	down	0.00196307	A_32_P213861
C4orf19	chromosome 4 open reading frame 19	-1.58493	down	0.000525611	A_23_P29975
C4orf27	chromosome 4 open reading frame 27	2.60784	up	0.00119815	A_23_P60506
C4orf27	chromosome 4 open reading frame 27	3.45627	up	0.00270376	A_24_P49371
C4orf3	chromosome 4 open reading frame 3	-1.98208	down	0.00215721	A_23_P388433
C4orf31	chromosome 4 open reading frame 31	-1.54588	down	0.0169963	A_23_P110266
C4orf32	chromosome 4 open reading frame 32	1.60552	up	0.00531236	A_23_P58390
C4orf32	chromosome 4 open reading frame 32	2.82755	up	2.87611e-05	A_24_P54863
C4orf43	chromosome 4 open reading frame 43	2.09757	up	0.00167643	A_23_P167269
C5	complement component 5	-2.1075	down	0.00348851	A_23_P71855
C5orf25	chromosome 5 open reading frame 25	2.0072	up	0.00129533	A_24_P392060
C5orf33	chromosome 5 open reading frame 33	1.50045	up	0.00260373	A_23_P337168
C5orf37	chromosome 5 open reading frame 37	2.04562	up	0.00113126	A_23_P413803
C5orf4	chromosome 5 open reading frame 4	-3.52229	down	3.47897e-06	A_23_P501831
C5orf43	chromosome 5 open reading frame 43	1.79457	up	0.0178555	A_32_P33821
C5orf43	chromosome 5 open reading frame 43	2.68713	up	0.000848233	A_24_P646185
C5orf45	chromosome 5 open reading frame 45	-1.82832	down	0.00454655	A_24_P363087
C5orf45	chromosome 5 open reading frame 45	-2.23722	down	0.00216878	A_23_P58604
C5orf53	chromosome 5 open reading frame 53	-3.61792	down	0.00468003	A_24_P110558
C6orf1	chromosome 6 open reading frame 1	1.68926	up	0.000120579	A_23_P411379
C6orf1	chromosome 6 open reading frame 1	1.94101	up	0.00384165	A_23_P81993
C6orf106	chromosome 6 open reading frame 106	-2.19506	down	0.000719655	A_23_P133974
C6orf125	chromosome 6 open reading frame 125	2.24984	up	0.000821	A_23_P156739
C6orf129	chromosome 6 open reading frame 129	2.602	up	0.000143278	A_23_P133770
C6orf130	chromosome 6 open reading frame 130	1.96171	up	0.00170496	A_23_P342091
C6orf132	chromosome 6 open reading frame 132	-1.50458	down	0.0108661	A_32_P218355
C6orf134	chromosome 6 open reading frame 134	-1.6924	down	0.0211958	A_23_P70509
C6orf153	chromosome 6 open reading frame 153	1.80822	up	0.00308013	A_23_P308581
C6orf164	chromosome 6 open reading frame 164	-1.5921	down	0.00278511	A_23_P418431
C6orf167	chromosome 6 open reading frame 167	1.97804	up	0.00150849	A_32_P137926
C6orf167	chromosome 6 open reading frame 167	2.36829	up	0.000463107	A_24_P83678
C6orf173	chromosome 6 open reading frame 173	4.55838	up	5.71339e-05	A_24_P462899
C6orf173	chromosome 6 open reading frame 173	4.68685	up	8.25807e-05	A_32_P143245
C6orf182	chromosome 6 open reading frame 182	1.65432	up	0.00313131	A_24_P189112
C6orf211	chromosome 6 open reading frame 211	1.90053	up	0.000481887	A_23_P254472
C6orf225	chromosome 6 open reading frame 225	2.84864	up	0.00057407	A_24_P756657
C6orf35	chromosome 6 open reading frame 35	2.34144	up	0.00986452	A_24_P144620
C6orf48	chromosome 6 open reading frame 48	-1.87351	down	0.00752113	A_23_P122531
C6orf52	chromosome 6 open reading frame 52	1.66621	up	0.00041241	A_32_P10886
C6orf59	chromosome 6 open reading frame 59	-1.93841	down	0.0170405	A_23_P70359
C6orf89	chromosome 6 open reading frame 89	-1.64228	down	0.000942208	A_24_P612446
C7orf11	chromosome 7 open reading frame 11	1.63011	up	0.0115677	A_24_P411815
C7orf23	chromosome 7 open reading frame 23	1.87015	up	0.000648269	A_23_P157283
C7orf25	chromosome 7 open reading frame 25	1.51766	up	0.00825128	A_24_P300483
C7orf30	chromosome 7 open reading frame 30	1.86514	up	0.00091856	A_23_P145817
C7orf40	chromosome 7 open reading frame 40	1.77037	up	0.00287246	A_24_P506977
C7orf42	chromosome 7 open reading frame 42	1.60983	up	0.00274965	A_23_P93677
C7orf44	chromosome 7 open reading frame 44	-2.09988	down	0.000850022	A_24_P482017
C7orf44	chromosome 7 open reading frame 44	1.62255	up	0.00186155	A_23_P215675
C7orf46	chromosome 7 open reading frame 46	2.18558	up	0.00115684	A_32_P59678
C7orf49	chromosome 7 open reading frame 49	2.37876	up	0.000279755	A_23_P8380
C7orf50	chromosome 7 open reading frame 50	1.95495	up	0.00107366	A_23_P134477
C7orf54	chromosome 7 open reading frame 54	-2.29983	down	0.00683111	A_23_P326142
C7orf68	chromosome 7 open reading frame 68	-1.656	down	0.0246841	A_23_P20022
C8B	complement component 8, beta polypeptide	-2.84801	down	0.00317899	A_23_P35252
C8G	complement component 8, gamma polypeptide	-1.84339	down	0.00113645	A_23_P20713
C8orf33	chromosome 8 open reading frame 33	3.10802	up	0.000576883	A_24_P170887
C8orf59	chromosome 8 open reading frame 59	-1.86468	down	0.00636699	A_24_P920904
C8orf76	chromosome 8 open reading frame 76	1.96505	up	0.000407879	A_23_P31747
C8orf83	chromosome 8 open reading frame 83	-1.51411	down	0.0021743	A_32_P117313
C9orf116	chromosome 9 open reading frame 116	1.54268	up	0.0114637	A_23_P422115
C9orf123	chromosome 9 open reading frame 123	1.56165	up	0.0088581	A_32_P134846
C9orf140	chromosome 9 open reading frame 140	2.07135	up	0.000233315	A_24_P100517
C9orf150	chromosome 9 open reading frame 150	-3.30258	down	0.0108002	A_23_P83007
C9orf21	chromosome 9 open reading frame 21	3.93155	up	0.000143401	A_24_P169343
C9orf3	chromosome 9 open reading frame 3	2.26934	up	0.00356378	A_24_P89887
C9orf30	chromosome 9 open reading frame 30	1.59627	up	0.000679596	A_32_P122754
C9orf30	chromosome 9 open reading frame 30	2.28404	up	0.0114272	A_23_P146584
C9orf40	chromosome 9 open reading frame 40	2.41353	up	0.000654119	A_24_P43876
C9orf41	chromosome 9 open reading frame 41	1.91067	up	0.0171496	A_24_P320970
C9orf6	chromosome 9 open reading frame 6	1.5924	up	0.00569813	A_23_P216568
C9orf7	chromosome 9 open reading frame 7	-2.04962	down	0.00272079	A_23_P123692
C9orf72	chromosome 9 open reading frame 72	-2.01618	down	0.00313065	A_23_P405873
C9orf80	chromosome 9 open reading frame 80	-3.61516	down	0.00117423	A_24_P119535
C9orf80	chromosome 9 open reading frame 80	1.6434	up	0.00317634	A_23_P397899
C9orf82	chromosome 9 open reading frame 82	1.71638	up	0.00013716	A_23_P123763
C9orf91	chromosome 9 open reading frame 91	1.70875	up	0.00433961	A_24_P915196
C9orf95	chromosome 9 open reading frame 95	-2.12331	down	0.00184923	A_23_P32036
C9orf98	chromosome 9 open reading frame 98	-3.42974	down	8.11654e-05	A_23_P83200
CA12	carbonic anhydrase XII	-3.11053	down	0.0227932	A_23_P163336
CA12	carbonic anhydrase XII	-5.83449	down	0.000168043	A_24_P330518
CA12	carbonic anhydrase XII	-7.76013	down	1.76343e-05	A_23_P372234
CA13	carbonic anhydrase XIII	2.17881	up	0.000291996	A_23_P381714
CA14	carbonic anhydrase XIV	-1.65966	down	0.0189865	A_23_P63379
CA3	carbonic anhydrase III, muscle specific	-1.97043	down	0.0021651	A_23_P20316
CA4	carbonic anhydrase IV	-3.31593	down	0.00213914	A_23_P4096
CA5A	carbonic anhydrase VA, mitochondrial	-2.31766	down	0.00197689	A_24_P540057
CA8	carbonic anhydrase VIII	1.68419	up	0.0254475	A_23_P83838
CAB39L	calcium binding protein 39-like	2.2847	up	0.000690855	A_24_P56363
CAB39L	calcium binding protein 39-like	5.36851	up	8.74659e-05	A_23_P204879
CABP4	calcium binding protein 4	-2.05009	down	0.0222481	A_23_P308021
CACNA1G	calcium channel, voltage-dependent, T type, alpha 1G subunit	-3.00458	down	4.54101e-06	A_23_P107247
CACNA1I	calcium channel, voltage-dependent, T type, alpha 1I subunit	-1.84011	down	0.00984199	A_24_P399871
CACNB1	calcium channel, voltage-dependent, beta 1 subunit	-1.5943	down	0.00603954	A_24_P190190
CACNB3	calcium channel, voltage-dependent, beta 3 subunit	-1.57089	down	0.00387729	A_23_P204016
CACNG1	calcium channel, voltage-dependent, gamma subunit 1	-3.49825	down	0.00920416	A_23_P89302
CACNG6	calcium channel, voltage-dependent, gamma subunit 6	-1.63714	down	0.00410976	A_23_P501933
CACYBP	calcyclin binding protein	3.25474	up	0.0218576	A_23_P74034
CACYBP	calcyclin binding protein	3.34158	up	1.47991e-05	A_24_P84428
CACYBP	calcyclin binding protein	3.37461	up	0.00177243	A_32_P114574
CADM1	cell adhesion molecule 1	1.97329	up	0.00507939	A_24_P227230
CADM4	cell adhesion molecule 4	-1.84418	down	0.0130156	A_23_P5064
CALCOCO2	calcium binding and coiled-coil domain 2	-2.44674	down	0.0257679	A_24_P330773
CALCR	calcitonin receptor	-1.83242	down	0.0168023	A_23_P134484
CALD1	caldesmon 1	1.9442	up	0.000446385	A_23_P42575
CALD1	caldesmon 1	2.52141	up	0.000115749	A_24_P921366
CALM2	calmodulin 2 (phosphorylase kinase, delta)	-1.77648	down	0.00330648	A_23_P326170
CALM3	calmodulin 3 (phosphorylase kinase, delta)	1.8578	up	0.00314737	A_24_P219785
CALML3	calmodulin-like 3	1.59109	up	0.024333	A_23_P393080
CALML4	calmodulin-like 4	-2.1654	down	0.00223743	A_23_P129188
CALML6	calmodulin-like 6	-1.8666	down	0.00626811	A_23_P62588
CAMK1	calcium/calmodulin-dependent protein kinase I	1.59909	up	0.00292843	A_23_P121215
CAMK2D	calcium/calmodulin-dependent protein kinase II delta	-1.64393	down	0.0203851	A_23_P144458
CAMK2D	calcium/calmodulin-dependent protein kinase II delta	-2.23759	down	0.00132343	A_32_P47988
CAMK2G	calcium/calmodulin-dependent protein kinase II gamma	-2.01311	down	0.000430181	A_23_P46903
CAMK2N1	calcium/calmodulin-dependent protein kinase II inhibitor 1	-5.10126	down	0.000121061	A_23_P11800
CAMK2N1	calcium/calmodulin-dependent protein kinase II inhibitor 1	-5.1066	down	0.0115154	A_32_P57146
CAMKK2	calcium/calmodulin-dependent protein kinase kinase 2, beta	-1.8943	down	0.00321764	A_23_P408830
CAMKK2	calcium/calmodulin-dependent protein kinase kinase 2, beta	-2.28516	down	0.0209321	A_24_P273378
CAMSAP1	calmodulin regulated spectrin-associated protein 1	-1.67118	down	0.0279658	A_23_P32054
CAMSAP1L1	calmodulin regulated spectrin-associated protein 1-like 1	1.93353	up	0.00206248	A_23_P406702
CAMTA1	calmodulin binding transcription activator 1	1.54651	up	0.0284192	A_23_P138117
CAND1	cullin-associated and neddylation-dissociated 1	2.01574	up	0.000385053	A_23_P25137
CAND1	cullin-associated and neddylation-dissociated 1	2.21826	up	0.000561488	A_23_P25141
CANX	calnexin	1.85955	up	0.00114142	A_23_P147185
CAPN10	calpain 10	-2.0044	down	0.0064942	A_23_P305550
CAPN12	calpain 12	-13.3643	down	0.0040491	A_24_P79040
CAPN12	calpain 12	-8.49759	down	1.73192e-05	A_23_P16409
CAPN13	calpain 13	-2.50139	down	0.0013727	A_23_P345068
CAPN13	calpain 13	-3.25009	down	0.00865062	A_23_P101972
CAPN13	calpain 13	-4.4559	down	0.000799898	A_24_P336983
CAPN3	calpain 3, (p94)	-2.90032	down	0.00679861	A_23_P218190
CAPN8	calpain 8	-11.8995	down	8.94914e-05	A_23_P94782
CAPN8	calpain 8	-2.78212	down	7.90992e-05	A_24_P921086
CAPN8	calpain 8	-7.06299	down	0.0179823	A_23_P83381
CAPRIN1	cell cycle associated protein 1	1.51408	up	0.00383689	A_23_P98722
CAPRIN1	cell cycle associated protein 1	1.64994	up	0.00816948	A_32_P235872
CAPRIN2	caprin family member 2	-1.64897	down	0.00476793	A_24_P56281
CAPRIN2	caprin family member 2	-1.69341	down	0.00654403	A_23_P87532
CAPRIN2	caprin family member 2	-2.04114	down	4.29855e-06	A_24_P400675
CAPS	calcyphosine	-3.40769	down	0.000100014	A_24_P313993
CAPZA1	capping protein (actin filament) muscle Z-line, alpha 1	1.96308	up	0.000788942	A_24_P379379
CASC4	cancer susceptibility candidate 4	-3.66746	down	4.67518e-05	A_24_P284213
CASK	calcium/calmodulin-dependent serine protein kinase (MAGUK family)	1.51842	up	0.0154921	A_24_P288722
CASKIN1	CASK interacting protein 1	-1.87393	down	0.00751869	A_23_P206466
CASKIN2	CASK interacting protein 2	-1.70625	down	0.014418	A_23_P44363
CASP9	caspase 9, apoptosis-related cysteine peptidase	1.90815	up	0.00290558	A_23_P97309
CASP9	caspase 9, apoptosis-related cysteine peptidase	1.95842	up	0.00530688	A_24_P111342
CAST	calpastatin	2.11318	up	0.00291437	A_23_P434352
CASZ1	castor zinc finger 1	-1.82935	down	0.00675385	A_23_P201295
CATSPER2	cation channel, sperm associated 2	-3.99274	down	4.48345e-05	A_23_P88489
CAV1	caveolin 1, caveolae protein, 22kDa	1.80744	up	0.00764058	A_24_P12626
CAV2	caveolin 2	4.03493	up	7.37606e-05	A_23_P123071
CBFA2T3	core-binding factor, runt domain, alpha subunit 2; translocated to, 3	-3.90944	down	0.000231705	A_23_P500741
CBLB	Cas-Br-M (murine) ecotropic retroviral transforming sequence b	-1.63478	down	0.019436	A_23_P29830
CBLB	Cas-Br-M (murine) ecotropic retroviral transforming sequence b	-2.231	down	0.00087804	A_23_P212715
CBLC	Cas-Br-M (murine) ecotropic retroviral transforming sequence c	-2.21584	down	0.00531568	A_23_P397910
CBR3	carbonyl reductase 3	-3.08772	down	0.00100054	A_24_P934477
CBR4	carbonyl reductase 4	1.81252	up	0.000776215	A_23_P213237
CBWD5	COBW domain containing 5	2.4888	up	0.000821124	A_32_P35220
CBX5	chromobox homolog 5 (HP1 alpha homolog, Drosophila)	2.64441	up	0.000614982	A_23_P2355
CBX7	chromobox homolog 7	-2.89652	down	0.000270994	A_24_P19410
CBX8	chromobox homolog 8 (Pc class homolog, Drosophila)	-1.6227	down	0.00175687	A_23_P55421
CBY1	chibby homolog 1 (Drosophila)	1.65357	up	0.00688046	A_24_P74571
CC2D1A	coiled-coil and C2 domain containing 1A	-1.76241	down	0.013728	A_24_P41371
CCAR1	cell division cycle and apoptosis regulator 1	1.79874	up	0.00502214	A_23_P115842
CCBL1	cysteine conjugate-beta lyase, cytoplasmic	-1.55192	down	0.0197152	A_23_P315206
CCBL2	cysteine conjugate-beta lyase 2	2.05123	up	0.0109196	A_23_P46017
CCDC104	coiled-coil domain containing 104	1.85575	up	0.00395408	A_23_P68327
CCDC109B	coiled-coil domain containing 109B	2.68178	up	0.000378162	A_23_P255376
CCDC112	coiled-coil domain containing 112	1.61775	up	0.00222515	A_23_P92765
CCDC120	coiled-coil domain containing 120	-2.57972	down	0.000179601	A_23_P73540
CCDC124	coiled-coil domain containing 124	1.60894	up	0.00169124	A_23_P342118
CCDC126	coiled-coil domain containing 126	1.5636	up	0.0313231	A_23_P168592
CCDC126	coiled-coil domain containing 126	1.60829	up	0.000735182	A_24_P354954
CCDC127	coiled-coil domain containing 127	1.66746	up	0.00394013	A_23_P41976
CCDC130	coiled-coil domain containing 130	-1.96636	down	0.00484117	A_23_P101461
CCDC132	coiled-coil domain containing 132	1.60298	up	0.0160267	A_24_P409219
CCDC132	coiled-coil domain containing 132	1.90496	up	0.00207593	A_24_P77941
CCDC134	coiled-coil domain containing 134	1.93156	up	0.00133368	A_23_P155106
CCDC136	coiled-coil domain containing 136	-2.21225	down	0.00147041	A_23_P416178
CCDC144A	coiled-coil domain containing 144A	-4.1408	down	0.000419927	A_24_P332161
CCDC144B	coiled-coil domain containing 144B	-2.63871	down	0.00404692	A_24_P75917
CCDC144NL	coiled-coil domain containing 144 family, N-terminal like	-3.57432	down	0.00611989	A_32_P109214
CCDC146	coiled-coil domain containing 146	-3.29467	down	0.0263168	A_23_P168771
CCDC150	coiled-coil domain containing 150	1.77991	up	0.00545363	A_23_P39574
CCDC159	coiled-coil domain containing 159	-4.21031	down	1.50183e-05	A_24_P75920
CCDC17	coiled-coil domain containing 17	-1.75219	down	0.008277	A_23_P430800
CCDC24	coiled-coil domain containing 24	-2.08611	down	0.000358074	A_24_P379353
CCDC24	coiled-coil domain containing 24	-2.29962	down	0.000376882	A_24_P310864
CCDC25	coiled-coil domain containing 25	2.26575	up	0.00174069	A_24_P383509
CCDC3	coiled-coil domain containing 3	-1.80339	down	0.000329927	A_24_P369232
CCDC34	coiled-coil domain containing 34	1.88574	up	0.00456504	A_24_P195831
CCDC41	coiled-coil domain containing 41	2.69785	up	0.000976054	A_23_P162378
CCDC43	coiled-coil domain containing 43	1.80125	up	0.00137457	A_23_P4124
CCDC45	coiled-coil domain containing 45	-1.74746	down	0.00406166	A_24_P324814
CCDC47	coiled-coil domain containing 47	2.07847	up	0.000689837	A_23_P49616
CCDC47	coiled-coil domain containing 47	2.43092	up	0.000709747	A_24_P176733
CCDC50	coiled-coil domain containing 50	2.00816	up	0.00862314	A_23_P384024
CCDC50	coiled-coil domain containing 50	2.07397	up	0.000495869	A_24_P910733
CCDC50	coiled-coil domain containing 50	2.11258	up	0.00237808	A_24_P51777
CCDC55	coiled-coil domain containing 55	1.55445	up	0.0129334	A_23_P27180
CCDC55	coiled-coil domain containing 55	1.82575	up	0.0268013	A_24_P382130
CCDC59	coiled-coil domain containing 59	2.33285	up	0.000106246	A_23_P105664
CCDC64B	coiled-coil domain containing 64B	-2.04298	down	0.000779611	A_24_P273647
CCDC71	coiled-coil domain containing 71	-3.49187	down	4.90891e-06	A_23_P61308
CCDC74B	coiled-coil domain containing 74B	1.86119	up	0.00659391	A_23_P381102
CCDC77	coiled-coil domain containing 77	1.97401	up	0.000990846	A_23_P99172
CCDC78	coiled-coil domain containing 78	-1.56148	down	0.0185345	A_23_P354864
CCDC80	coiled-coil domain containing 80	2.28825	up	0.000372114	A_23_P58082
CCDC82	coiled-coil domain containing 82	2.00012	up	0.00748631	A_24_P372580
CCDC85B	coiled-coil domain containing 85B	1.89072	up	0.00101388	A_23_P150249
CCDC85C	coiled-coil domain containing 85C	1.64253	up	0.0191626	A_24_P263259
CCDC86	coiled-coil domain containing 86	2.08571	up	0.000396721	A_23_P161918
CCDC88A	coiled-coil domain containing 88A	2.80724	up	0.00641541	A_23_P17269
CCDC88C	coiled-coil domain containing 88C	-1.73351	down	0.00653933	A_32_P170811
CCDC90A	coiled-coil domain containing 90A	1.8592	up	9.94719e-05	A_23_P256618
CCDC92	coiled-coil domain containing 92	-1.57548	down	0.0185294	A_23_P98900
CCDC96	coiled-coil domain containing 96	1.68075	up	0.0118563	A_32_P69930
CCDC99	coiled-coil domain containing 99	3.64917	up	0.00323792	A_23_P41948
CCL14	chemokine (C-C motif) ligand 14	-7.62246	down	2.58154e-05	A_23_P218369
CCL23	chemokine (C-C motif) ligand 23	-2.55988	down	0.022439	A_24_P319088
CCNA2	cyclin A2	5.66057	up	0.0129349	A_23_P58321
CCNB1	cyclin B1	3.17074	up	0.000500875	A_23_P122197
CCNB2	cyclin B2	-3.54811	down	0.00444592	A_32_P72822
CCNC	cyclin C	2.30689	up	0.000629352	A_23_P145397
CCND2	cyclin D2	2.67518	up	2.70432e-05	A_24_P270235
CCND2	cyclin D2	4.45109	up	0.000243471	A_24_P278747
CCND2	cyclin D2	6.95182	up	2.01391e-05	A_23_P139881
CCNE1	cyclin E1	3.72323	up	7.17548e-05	A_23_P209200
CCNE2	cyclin E2	2.36054	up	0.00316849	A_23_P215976
CCNG1	cyclin G1	1.95244	up	0.0016723	A_23_P58606
CCNI	cyclin I	-1.59444	down	0.00923295	A_23_P69521
CCNJ	cyclin J	2.35885	up	0.000434271	A_23_P24176
CCNJL	cyclin J-like	-1.59079	down	0.0131208	A_24_P140621
CCNL2	cyclin L2	-2.06458	down	0.0137448	A_23_P217899
CCNT2	cyclin T2	-1.99591	down	0.000372225	A_24_P165816
CCNYL1	cyclin Y-like 1	1.56912	up	0.00408558	A_24_P659113
CCR10	chemokine (C-C motif) receptor 10	-1.67945	down	0.0202561	A_23_P141367
CCR7	chemokine (C-C motif) receptor 7	-2.84892	down	0.0159168	A_23_P343398
CCRL2	chemokine (C-C motif) receptor-like 2	1.61996	up	0.00844808	A_23_P69310
CCRN4L	CCR4 carbon catabolite repression 4-like (S. cerevisiae)	2.26828	up	0.000889888	A_24_P213794
CCS	copper chaperone for superoxide dismutase	-1.51523	down	0.0138367	A_23_P127475
CCT4	chaperonin containing TCP1, subunit 4 (delta)	-1.87392	down	0.00753511	A_23_P102420
CCT5	chaperonin containing TCP1, subunit 5 (epsilon)	-1.56813	down	0.0115113	A_23_P257863
CCT5	chaperonin containing TCP1, subunit 5 (epsilon)	1.92775	up	0.00678678	A_24_P328872
CCT6A	chaperonin containing TCP1, subunit 6A (zeta 1)	2.11881	up	0.000804086	A_23_P158148
CCT6B	chaperonin containing TCP1, subunit 6B (zeta 2)	-1.73395	down	0.00165615	A_23_P4082
CCT6P1	chaperonin containing TCP1, subunit 6 (zeta) pseudogene 1	-1.54937	down	0.001372	A_24_P491087
CD14	CD14 molecule	1.70979	up	0.00146038	A_24_P283189
CD164	CD164 molecule, sialomucin	-1.50607	down	0.0127935	A_24_P380536
CD276	CD276 molecule	-1.60344	down	0.000728141	A_23_P393598
CD2BP2	CD2 (cytoplasmic tail) binding protein 2	1.76025	up	0.00298893	A_24_P236522
CD302	CD302 molecule	-2.73976	down	0.00058824	A_24_P396702
CD320	CD320 molecule	2.16889	up	0.000428294	A_23_P119698
CD3EAP	CD3e molecule, epsilon associated protein	2.35886	up	0.00143476	A_24_P267452
CD3EAP	CD3e molecule, epsilon associated protein	2.98177	up	0.0193906	A_23_P208310
CD3G	CD3g molecule, gamma (CD3-TCR complex)	-5.05647	down	5.80085e-05	A_23_P98410
CD44	CD44 molecule (Indian blood group)	3.96649	up	0.000129099	A_23_P24870
CD47	CD47 molecule	2.11298	up	0.00157964	A_23_P6935
CD52	CD52 molecule	-2.60319	down	0.00738119	A_23_P85800
CD55	CD55 molecule, decay accelerating factor for complement (Cromer blood group)	1.91185	up	0.00056147	A_24_P188377
CD55	CD55 molecule, decay accelerating factor for complement (Cromer blood group)	2.31308	up	0.000580183	A_23_P374862
CD58	CD58 molecule	2.13306	up	0.0179652	A_23_P138308
CD59	CD59 molecule, complement regulatory protein	-2.54517	down	0.0072734	A_24_P784765
CD63	CD63 molecule	-1.87337	down	0.00751547	A_24_P270144
CD68	CD68 molecule	-5.46006	down	0.000136048	A_23_P15394
CD83	CD83 molecule	2.30255	up	0.000226078	A_23_P70670
CD86	CD86 molecule	-5.40027	down	0.0114505	A_24_P131589
CD99	CD99 molecule	-1.87317	down	0.00754215	A_23_P217510
CD99	CD99 molecule	1.52518	up	0.00717007	A_24_P70993
CDADC1	cytidine and dCMP deaminase domain containing 1	1.88893	up	0.0243698	A_24_P177763
CDC123	cell division cycle 123 homolog (S. cerevisiae)	2.63384	up	0.000236145	A_24_P303974
CDC14A	CDC14 cell division cycle 14 homolog A (S. cerevisiae)	-2.33723	down	0.0253164	A_23_P405110
CDC14B	CDC14 cell division cycle 14 homolog B (S. cerevisiae)	1.51554	up	0.0125099	A_23_P20622
CDC14C	CDC14 cell division cycle 14 homolog C (S. cerevisiae)	2.9549	up	0.0160753	A_23_P367043
CDC16	cell division cycle 16 homolog (S. cerevisiae)	1.77593	up	0.00366049	A_23_P88083
CDC20	cell division cycle 20 homolog (S. cerevisiae)	2.83406	up	0.00326106	A_23_P149200
CDC23	cell division cycle 23 homolog (S. cerevisiae)	1.56319	up	0.00671383	A_23_P133629
CDC25A	cell division cycle 25 homolog A (S. pombe)	4.36465	up	0.000126332	A_24_P397107
CDC25B	cell division cycle 25 homolog B (S. pombe)	1.80608	up	0.000242105	A_23_P210726
CDC26	cell division cycle 26 homolog (S. cerevisiae)	2.33674	up	0.00300901	A_32_P228501
CDC27	cell division cycle 27 homolog (S. cerevisiae)	1.89945	up	0.00182417	A_23_P66777
CDC40	cell division cycle 40 homolog (S. cerevisiae)	1.61791	up	0.00295971	A_23_P351314
CDC40	cell division cycle 40 homolog (S. cerevisiae)	2.28063	up	0.000561114	A_24_P414786
CDC42	cell division cycle 42 (GTP binding protein, 25kDa)	1.92802	up	0.0107713	A_24_P42633
CDC42	cell division cycle 42 (GTP binding protein, 25kDa)	2.04178	up	0.000622921	A_32_P115015
CDC42BPA	CDC42 binding protein kinase alpha (DMPK-like)	-1.99902	down	0.00386247	A_23_P256190
CDC42BPB	CDC42 binding protein kinase beta (DMPK-like)	-1.87347	down	0.00212647	A_23_P380766
CDC42BPG	CDC42 binding protein kinase gamma (DMPK-like)	-2.01143	down	0.00630622	A_23_P64051
CDC42EP3	CDC42 effector protein (Rho GTPase binding) 3	2.53084	up	0.00183244	A_23_P209636
CDC42EP3	CDC42 effector protein (Rho GTPase binding) 3	3.2717	up	7.89207e-05	A_24_P924697
CDC42EP4	CDC42 effector protein (Rho GTPase binding) 4	-1.85923	down	0.000587456	A_24_P19054
CDC42EP4	CDC42 effector protein (Rho GTPase binding) 4	-2.04896	down	0.00139149	A_23_P66891
CDC42EP5	CDC42 effector protein (Rho GTPase binding) 5	-1.8733	down	0.00751022	A_24_P44916
CDC45L	CDC45 cell division cycle 45-like (S. cerevisiae)	3.62405	up	0.000235217	A_23_P57379
CDC6	cell division cycle 6 homolog (S. cerevisiae)	4.31934	up	0.000226313	A_23_P49972
CDC7	cell division cycle 7 homolog (S. cerevisiae)	2.85059	up	0.000115721	A_23_P148807
CDCA2	cell division cycle associated 2	4.01528	up	0.000206791	A_23_P385861
CDCA3	cell division cycle associated 3	2.39983	up	0.000239505	A_23_P162476
CDCA3	cell division cycle associated 3	2.52271	up	0.000414904	A_24_P218979
CDCA4	cell division cycle associated 4	2.36487	up	0.00277382	A_24_P133488
CDCA4	cell division cycle associated 4	2.55924	up	0.00038701	A_23_P205449
CDCA5	cell division cycle associated 5	3.38962	up	0.000220266	A_23_P104651
CDCA7	cell division cycle associated 7	4.46526	up	2.54722e-05	A_24_P171549
CDCA7	cell division cycle associated 7	4.6915	up	0.000130405	A_23_P251421
CDCA8	cell division cycle associated 8	2.32886	up	0.00283525	A_23_P375
CDH1	cadherin 1, type 1, E-cadherin (epithelial)	-1.74256	down	0.00380378	A_23_P206359
CDH16	cadherin 16, KSP-cadherin	-33.8483	down	2.43645e-05	A_23_P100240
CDH17	cadherin 17, LI cadherin (liver-intestine)	-1.6737	down	0.00660867	A_23_P111947
CDH23	cadherin-related 23	-7.45611	down	4.726e-05	A_23_P217946
CDH26	cadherin 26	-3.88385	down	0.00152568	A_23_P502957
CDH7	cadherin 7, type 2	-1.5071	down	0.00629743	A_23_P153146
CDHR5	cadherin-related family member 5	-13.5448	down	2.05562e-05	A_24_P352388
CDHR5	cadherin-related family member 5	-7.80471	down	7.18463e-05	A_23_P202683
CDK1	cyclin-dependent kinase 1	4.00386	up	2.20663e-05	A_23_P138507
CDK10	cyclin-dependent kinase 10	-2.81224	down	0.000101582	A_23_P152245
CDK10	cyclin-dependent kinase 10	-3.00793	down	4.60032e-05	A_24_P65199
CDK11A	cyclin-dependent kinase 11A	-3.2842	down	0.00107537	A_24_P937644
CDK11B	cyclin-dependent kinase 11B	-2.01366	down	0.000151296	A_24_P355772
CDK12	cyclin-dependent kinase 12	1.7765	up	0.00531247	A_23_P159119
CDK13	cyclin-dependent kinase 13	-1.79405	down	0.00209004	A_23_P215296
CDK13	cyclin-dependent kinase 13	-2.77327	down	7.77246e-05	A_24_P178493
CDK14	cyclin-dependent kinase 14	-1.84705	down	0.000960849	A_24_P29733
CDK14	cyclin-dependent kinase 14	-3.2892	down	3.34618e-05	A_23_P145889
CDK18	cyclin-dependent kinase 18	-3.07716	down	0.00320593	A_23_P201863
CDK2AP2	cyclin-dependent kinase 2 associated protein 2	1.58309	up	0.00875885	A_23_P104579
CDK3	cyclin-dependent kinase 3	-2.12866	down	0.00124491	A_23_P89155
CDK5RAP1	CDK5 regulatory subunit associated protein 1	2.0287	up	0.00268554	A_23_P257278
CDK5RAP3	CDK5 regulatory subunit associated protein 3	-2.32796	down	0.000223109	A_24_P292964
CDK6	cyclin-dependent kinase 6	1.66072	up	0.00430524	A_23_P168651
CDK6	cyclin-dependent kinase 6	3.61358	up	0.000357758	A_24_P166663
CDK8	cyclin-dependent kinase 8	3.21096	up	0.000830779	A_23_P139958
CDK9	cyclin-dependent kinase 9	-2.72309	down	0.00745116	A_23_P158083
CDKL5	cyclin-dependent kinase-like 5	1.63742	up	0.00306838	A_24_P282343
CDKN1A	cyclin-dependent kinase inhibitor 1A (p21, Cip1)	-4.29673	down	0.000864088	A_23_P59210
CDKN1B	cyclin-dependent kinase inhibitor 1B (p27, Kip1)	-2.03612	down	0.000459271	A_23_P204696
CDKN2AIP	CDKN2A interacting protein	-1.53087	down	0.0182676	A_23_P258002
CDKN2AIPNL	CDKN2A interacting protein N-terminal like	3.14703	up	0.022153	A_23_P250644
CDKN3	cyclin-dependent kinase inhibitor 3	3.4301	up	0.00108679	A_23_P48669
CDNF	cerebral dopamine neurotrophic factor	-2.85635	down	0.00016414	A_24_P93309
CDRT4	CMT1A duplicated region transcript 4	-2.09293	down	0.000463642	A_23_P427083
CDS1	CDP-diacylglycerol synthase (phosphatidate cytidylyltransferase) 1	-1.79104	down	0.00283818	A_23_P7250
CDS2	CDP-diacylglycerol synthase (phosphatidate cytidylyltransferase) 2	1.78756	up	0.00596037	A_24_P271363
CDV3	CDV3 homolog (mouse)	2.08996	up	0.000282591	A_24_P157388
CDX2	caudal type homeobox 2	-2.31641	down	0.0244757	A_23_P76654
CEACAM1	carcinoembryonic antigen-related cell adhesion molecule 1 (biliary glycoprotein)	-3.08254	down	3.90168e-05	A_23_P434118
CEACAM1	carcinoembryonic antigen-related cell adhesion molecule 1 (biliary glycoprotein)	-3.09467	down	0.000620567	A_24_P382319
CEACAM1	carcinoembryonic antigen-related cell adhesion molecule 1 (biliary glycoprotein)	-3.33304	down	0.0014717	A_23_P55738
CEACAM19	carcinoembryonic antigen-related cell adhesion molecule 19	-2.8384	down	0.0110834	A_23_P78518
CEACAM20	carcinoembryonic antigen-related cell adhesion molecule 20	2.27531	up	0.020259	A_24_P118376
CEACAM3	carcinoembryonic antigen-related cell adhesion molecule 3	-2.66647	down	0.0181327	A_23_P130515
CEACAM6	carcinoembryonic antigen-related cell adhesion molecule 6 (non-specific cross reacting antigen)	-3.58761	down	0.00052647	A_23_P218442
CEACAM6	carcinoembryonic antigen-related cell adhesion molecule 6 (non-specific cross reacting antigen)	-5.01575	down	0.00021938	A_23_P421483
CEACAM7	carcinoembryonic antigen-related cell adhesion molecule 7	-10.6577	down	0.000661167	A_23_P130573
CEACAM7	carcinoembryonic antigen-related cell adhesion molecule 7	-4.37853	down	0.00839698	A_24_P228302
CEBPA	CCAAT/enhancer binding protein (C/EBP), alpha	-1.55953	down	0.00796814	A_23_P375494
CEBPE	CCAAT/enhancer binding protein (C/EBP), epsilon	-1.69475	down	0.00633467	A_23_P2990
CEBPZ	CCAAT/enhancer binding protein (C/EBP), zeta	1.72104	up	0.0227625	A_23_P119964
CECR4	cat eye syndrome chromosome region, candidate 4 (non-protein coding)	-2.81186	down	0.00121128	A_32_P131143
CECR7	cat eye syndrome chromosome region, candidate 7 (non-protein coding)	-2.29692	down	0.000682355	A_24_P403501
CELF1	CUGBP, Elav-like family member 1	-1.78378	down	0.0192227	A_23_P318396
CELF3	CUGBP, Elav-like family member 3	-2.02513	down	0.00724752	A_23_P337849
CELSR1	cadherin, EGF LAG seven-pass G-type receptor 1 (flamingo homolog, Drosophila)	-1.89289	down	0.000762733	A_23_P132378
CENPA	centromere protein A	3.34639	up	8.09125e-05	A_24_P413884
CENPBD1	CENPB DNA-binding domains containing 1	1.52746	up	0.0164536	A_23_P206454
CENPC1	centromere protein C 1	-1.57082	down	0.0150567	A_23_P167194
CENPE	centromere protein E, 312kDa	3.19695	up	0.000529789	A_23_P253524
CENPF	centromere protein F, 350/400ka (mitosin)	1.99707	up	0.0220144	A_23_P401
CENPH	centromere protein H	3.01654	up	0.000416053	A_23_P110802
CENPJ	centromere protein J	1.72714	up	0.00268919	A_32_P219116
CENPL	centromere protein L	2.40668	up	0.000166864	A_23_P126120
CENPM	centromere protein M	2.2133	up	8.08321e-05	A_24_P399888
CENPN	centromere protein N	2.41365	up	0.00369771	A_24_P873688
CENPN	centromere protein N	2.9957	up	0.000390679	A_23_P88740
CENPN	centromere protein N	5.94523	up	6.55314e-05	A_24_P392109
CENPO	centromere protein O	2.20978	up	0.00105426	A_24_P276888
CENPO	centromere protein O	2.30712	up	0.00227989	A_23_P50990
CENPP	centromere protein P	3.24646	up	0.000390545	A_32_P119174
CENPQ	centromere protein Q	3.26318	up	8.0398e-05	A_23_P70328
CENPT	centromere protein T	-1.90884	down	0.00188985	A_23_P163580
CENPV	centromere protein V	1.54013	up	0.0223361	A_23_P313828
CEP120	centrosomal protein 120kDa	2.29122	up	9.74966e-05	A_23_P434929
CEP152	centrosomal protein 152kDa	2.3113	up	0.000425333	A_24_P652700
CEP290	centrosomal protein 290kDa	-1.81927	down	0.00282839	A_24_P51067
CEP55	centrosomal protein 55kDa	4.27311	up	5.84938e-05	A_23_P115872
CEP57	centrosomal protein 57kDa	2.48878	up	0.000196405	A_24_P145124
CEP70	centrosomal protein 70kDa	1.59295	up	0.0022998	A_23_P21473
CEP76	centrosomal protein 76kDa	2.19595	up	0.000548914	A_23_P107513
CEP97	centrosomal protein 97kDa	-1.69428	down	0.0032262	A_24_P418294
CERK	ceramide kinase	-1.66163	down	0.0183048	A_24_P62237
CES1	carboxylesterase 1 (monocyte/macrophage serine esterase 1)	-2.8093	down	4.03445e-05	A_23_P206733
CES2	carboxylesterase 2 (intestine, liver)	-1.69618	down	0.0137399	A_24_P13790
CETN3	centrin, EF-hand protein, 3 (CDC31 homolog, yeast)	2.42225	up	0.00599489	A_23_P7732
CFB	complement factor B	-5.08161	down	3.84917e-05	A_23_P156687
CFDP1	craniofacial development protein 1	3.68808	up	0.00135744	A_23_P89123
CFI	complement factor I	-1.61752	down	0.0180778	A_23_P7212
CFL2	cofilin 2 (muscle)	3.09694	up	0.00038665	A_24_P373152
CFL2	cofilin 2 (muscle)	4.07726	up	0.000141414	A_23_P65401
CFLAR	CASP8 and FADD-like apoptosis regulator	-1.70677	down	0.013473	A_24_P120115
CFTR	cystic fibrosis transmembrane conductance regulator (ATP-binding cassette sub-family C, member 7)	-1.64418	down	0.0263745	A_23_P215720
CGN	cingulin	-1.55698	down	0.00117149	A_23_P149390
CGN	cingulin	-2.45772	down	0.000382769	A_24_P45728
CGNL1	cingulin-like 1	-2.68796	down	0.00087163	A_24_P135319
CGRRF1	cell growth regulator with ring finger domain 1	1.76414	up	0.00115409	A_23_P37283
CHAC2	ChaC, cation transport regulator homolog 2 (E. coli)	5.70691	up	0.000185218	A_32_P194264
CHAD	chondroadherin	-2.01212	down	0.0232251	A_23_P26976
CHAF1A	chromatin assembly factor 1, subunit A (p150)	2.70843	up	0.000486948	A_24_P53519
CHAF1B	chromatin assembly factor 1, subunit B (p60)	2.90315	up	0.0277247	A_23_P57306
CHCHD1	coiled-coil-helix-coiled-coil-helix domain containing 1	1.97774	up	0.00151747	A_23_P371613
CHCHD2	coiled-coil-helix-coiled-coil-helix domain containing 2	2.17583	up	0.0108446	A_24_P400376
CHCHD3	coiled-coil-helix-coiled-coil-helix domain containing 3	2.2374	up	0.0119859	A_32_P159150
CHCHD3	coiled-coil-helix-coiled-coil-helix domain containing 3	2.77377	up	0.00034959	A_23_P251927
CHCHD4	coiled-coil-helix-coiled-coil-helix domain containing 4	2.32819	up	0.00111585	A_23_P428849
CHCHD6	coiled-coil-helix-coiled-coil-helix domain containing 6	1.83093	up	0.000471367	A_23_P91870
CHCHD7	coiled-coil-helix-coiled-coil-helix domain containing 7	2.48955	up	0.000257042	A_23_P338603
CHCHD8	coiled-coil-helix-coiled-coil-helix domain containing 8	-1.67786	down	0.00327792	A_23_P13502
CHD6	chromodomain helicase DNA binding protein 6	-2.14816	down	0.0227436	A_23_P102607
CHD6	chromodomain helicase DNA binding protein 6	-3.33093	down	0.00110658	A_23_P91217
CHD9	chromodomain helicase DNA binding protein 9	-1.894	down	0.000428759	A_24_P942250
CHD9	chromodomain helicase DNA binding protein 9	-1.94911	down	0.00991872	A_23_P354929
CHD9	chromodomain helicase DNA binding protein 9	-2.13287	down	0.0125756	A_23_P206424
CHD9	chromodomain helicase DNA binding protein 9	-2.57162	down	0.000104249	A_23_P372638
CHEK1	CHK1 checkpoint homolog (S. pombe)	5.98218	up	5.84848e-05	A_23_P116123
CHEK2	CHK2 checkpoint homolog (S. pombe)	2.22892	up	0.00665741	A_23_P109452
CHERP	calcium homeostasis endoplasmic reticulum protein	2.15222	up	0.000172074	A_23_P16139
CHERP	calcium homeostasis endoplasmic reticulum protein	2.47237	up	0.000377653	A_23_P16132
CHGB	chromogranin B (secretogranin 1)	1.5616	up	0.00981283	A_23_P382584
CHI3L1	chitinase 3-like 1 (cartilage glycoprotein-39)	2.37594	up	6.69492e-05	A_24_P274111
CHI3L1	chitinase 3-like 1 (cartilage glycoprotein-39)	2.90933	up	7.26924e-05	A_23_P137665
CHKB	choline kinase beta	-2.35937	down	0.000831076	A_23_P314120
CHM	choroideremia (Rab escort protein 1)	-1.96128	down	0.000857782	A_23_P11144
CHM	choroideremia (Rab escort protein 1)	1.64396	up	0.00104306	A_23_P22548
CHMP1B	chromatin modifying protein 1B	1.51689	up	0.00120732	A_23_P55551
CHMP4A	chromatin modifying protein 4A	1.94639	up	0.00380309	A_24_P142024
CHMP4B	chromatin modifying protein 4B	-1.55272	down	0.00647046	A_23_P301732
CHMP5	chromatin modifying protein 5	2.17874	up	0.00233995	A_23_P83278
CHORDC1	cysteine and histidine-rich domain (CHORD)-containing 1	2.58743	up	0.000541449	A_23_P138805
CHP2	calcineurin B homologous protein 2	-3.82742	down	0.0128338	A_23_P349463
CHPF2	chondroitin polymerizing factor 2	-1.85573	down	0.00023133	A_23_P397055
CHPF2	chondroitin polymerizing factor 2	-1.93529	down	0.00936715	A_32_P54442
CHRD	chordin	-1.86137	down	0.0119137	A_23_P502047
CHRDL2	chordin-like 2	-1.72846	down	0.00802729	A_23_P13548
CHRDL2	chordin-like 2	-1.99003	down	0.000293643	A_24_P335202
CHRNA5	cholinergic receptor, nicotinic, alpha 5	5.32624	up	0.00451164	A_23_P88691
CHST13	carbohydrate (chondroitin 4) sulfotransferase 13	-2.66704	down	0.000329784	A_23_P80473
CHST15	carbohydrate (N-acetylgalactosamine 4-sulfate 6-O) sulfotransferase 15	2.5044	up	0.000349769	A_23_P383986
CHST3	carbohydrate (chondroitin 6) sulfotransferase 3	-1.83211	down	0.000885097	A_24_P269779
CHST4	carbohydrate (N-acetylglucosamine 6-O) sulfotransferase 4	-2.24613	down	0.00566074	A_23_P141035
CHST9	carbohydrate (N-acetylgalactosamine 4-0) sulfotransferase 9	1.79664	up	0.0194897	A_32_P111639
CHSY1	chondroitin sulfate synthase 1	2.70568	up	0.00271567	A_23_P37484
CIDEB	cell death-inducing DFFA-like effector b	-3.89393	down	0.000313758	A_23_P37359
CIDEC	cell death-inducing DFFA-like effector c	-1.86214	down	0.00430672	A_23_P92025
CIDECP	cell death-inducing DFFA-like effector c pseudogene	-1.5761	down	0.00212989	A_24_P484797
CIRBP	cold inducible RNA binding protein	-2.03269	down	0.00636186	A_23_P377616
CIRBP	cold inducible RNA binding protein	-2.59806	down	0.00133377	A_23_P312652
CIRH1A	cirrhosis, autosomal recessive 1A (cirhin)	1.91533	up	0.00104088	A_24_P25346
CIRH1A	cirrhosis, autosomal recessive 1A (cirhin)	2.07583	up	0.002067	A_23_P54626
CISD2	CDGSH iron sulfur domain 2	4.92076	up	4.05673e-05	A_23_P69695
CIT	citron (rho-interacting, serine/threonine kinase 21)	1.67918	up	0.00617195	A_23_P420551
CITED2	Cbp/p300-interacting transactivator, with Glu/Asp-rich carboxy-terminal domain, 2	-2.0942	down	0.00182848	A_23_P214969
CIZ1	CDKN1A interacting zinc finger protein 1	1.61999	up	0.00936395	A_23_P32229
CKAP2	cytoskeleton associated protein 2	2.1437	up	0.0272958	A_24_P99090
CKAP2	cytoskeleton associated protein 2	2.49635	up	0.000223808	A_23_P151405
CKAP5	cytoskeleton associated protein 5	2.00329	up	0.00474563	A_24_P300841
CKB	creatine kinase, brain	-1.68915	down	0.00587199	A_23_P25674
CKB	creatine kinase, brain	-1.87547	down	0.00738244	A_24_P61537
CKLF	chemokine-like factor	4.57083	up	0.0144547	A_23_P206396
CKS1B	CDC28 protein kinase regulatory subunit 1B	3.943	up	0.000379316	A_32_P206698
CKS2	CDC28 protein kinase regulatory subunit 2	2.28123	up	0.0169349	A_23_P71727
CLASP2	cytoplasmic linker associated protein 2	1.68027	up	0.00413157	A_23_P44295
CLCC1	chloride channel CLIC-like 1	1.5145	up	0.0216582	A_23_P74809
CLCF1	cardiotrophin-like cytokine factor 1	-2.00885	down	0.0029243	A_23_P138760
CLCN5	chloride channel 5	2.40575	up	0.00107967	A_23_P369210
CLCN6	chloride channel 6	-2.05606	down	0.00376061	A_24_P302374
CLCN7	chloride channel 7	-1.81101	down	0.000727717	A_23_P129334
CLDN1	claudin 1	-1.86981	down	0.00410186	A_23_P57784
CLDN1	claudin 1	-4.12714	down	0.000251825	A_24_P165949
CLDN3	claudin 3	-1.95458	down	0.00513295	A_23_P71017
CLDN3	claudin 3	-2.02581	down	0.00215174	A_24_P35109
CLDN4	claudin 4	-2.74727	down	0.000253282	A_24_P115183
CLDND2	claudin domain containing 2	-2.631	down	0.00109227	A_23_P374902
CLEC18B	C-type lectin domain family 18, member B	-2.36895	down	0.00256254	A_23_P206501
CLEC2D	C-type lectin domain family 2, member D	-2.84843	down	0.00436962	A_23_P204689
CLEC2D	C-type lectin domain family 2, member D	-5.78106	down	0.00134476	A_24_P241183
CLEC2D	C-type lectin domain family 2, member D	2.50025	up	0.00116568	A_32_P80068
CLIC1	chloride intracellular channel 1	-1.79518	down	0.00382109	A_23_P30884
CLIC4	chloride intracellular channel 4	2.08853	up	0.000840921	A_23_P259189
CLIC4	chloride intracellular channel 4	2.80285	up	0.000238595	A_23_P135499
CLIC4	chloride intracellular channel 4	2.95296	up	0.000311897	A_23_P135494
CLIC5	chloride intracellular channel 5	-5.68338	down	8.22125e-05	A_23_P311895
CLIC5	chloride intracellular channel 5	-7.05546	down	5.31517e-06	A_23_P416774
CLIP2	CAP-GLY domain containing linker protein 2	-2.69156	down	0.000417385	A_23_P215479
CLIP3	CAP-GLY domain containing linker protein 3	-2.82637	down	2.30778e-06	A_23_P50786
CLK1	CDC-like kinase 1	1.52007	up	0.00789678	A_24_P257151
CLK2	CDC-like kinase 2	-1.51933	down	0.00627458	A_24_P67027
CLMN	calmin (calponin-like, transmembrane)	-2.91309	down	4.98693e-05	A_32_P167471
CLN6	ceroid-lipofuscinosis, neuronal 6, late infantile, variant	2.23416	up	0.00459789	A_23_P117797
CLP1	CLP1, cleavage and polyadenylation factor I subunit, homolog (S. cerevisiae)	1.85148	up	0.0041368	A_23_P87141
CLP1	CLP1, cleavage and polyadenylation factor I subunit, homolog (S. cerevisiae)	2.15764	up	0.00108647	A_24_P252973
CLPB	ClpB caseinolytic peptidase B homolog (E. coli)	2.29114	up	0.0018523	A_23_P75978
CLPTM1L	CLPTM1-like	1.88666	up	0.00417958	A_23_P110504
CLRN3	clarin 3	-3.63082	down	0.000148964	A_23_P127107
CLSPN	claspin homolog (Xenopus laevis)	1.80671	up	0.000466489	A_23_P126212
CLU	clusterin	1.68117	up	0.00310722	A_23_P215913
CMAS	cytidine monophosphate N-acetylneuraminic acid synthetase	2.02477	up	0.00350368	A_32_P73045
CMC1	COX assembly mitochondrial protein homolog (S. cerevisiae)	2.03495	up	0.00111617	A_24_P408740
CMIP	c-Maf-inducing protein	-2.52426	down	0.000124686	A_23_P371239
CMTM1	CKLF-like MARVEL transmembrane domain containing 1	1.9658	up	0.00134067	A_23_P106661
CMTM3	CKLF-like MARVEL transmembrane domain containing 3	1.61305	up	0.00596978	A_24_P39508
CMTM3	CKLF-like MARVEL transmembrane domain containing 3	2.03223	up	0.00311404	A_23_P88865
CMTM6	CKLF-like MARVEL transmembrane domain containing 6	2.33238	up	0.000636303	A_24_P97526
CMTM7	CKLF-like MARVEL transmembrane domain containing 7	3.5888	up	0.000259665	A_23_P256413
CNGA1	cyclic nucleotide gated channel alpha 1	-2.12305	down	0.000311448	A_23_P92536
CNGA1	cyclic nucleotide gated channel alpha 1	-3.60336	down	0.00476946	A_24_P256722
CNIH	cornichon homolog (Drosophila)	1.57377	up	0.0133792	A_23_P14473
CNIH3	cornichon homolog 3 (Drosophila)	3.11193	up	0.00391835	A_23_P384044
CNN1	calponin 1, basic, smooth muscle	4.42405	up	0.000356067	A_23_P125233
CNN2	calponin 2	1.50148	up	0.00432574	A_23_P16673
CNN3	calponin 3, acidic	3.26583	up	0.000284065	A_23_P138168
CNNM3	cyclin M3	-1.86444	down	0.00011797	A_23_P113405
CNOT10	CCR4-NOT transcription complex, subunit 10	1.50468	up	0.0157853	A_23_P112652
CNOT6	CCR4-NOT transcription complex, subunit 6	1.71008	up	0.00621214	A_23_P167417
CNOT6L	CCR4-NOT transcription complex, subunit 6-like	-2.34507	down	0.00160866	A_23_P110304
CNOT7	CCR4-NOT transcription complex, subunit 7	1.68135	up	0.00380961	A_23_P394166
CNOT7	CCR4-NOT transcription complex, subunit 7	1.72615	up	0.00459657	A_32_P170888
CNOT8	CCR4-NOT transcription complex, subunit 8	1.51628	up	0.0260045	A_23_P110846
CNPY2	canopy 2 homolog (zebrafish)	-1.77514	down	0.00330243	A_23_P53288
CNPY2	canopy 2 homolog (zebrafish)	1.60595	up	0.00995374	A_24_P93810
CNST	consortin, connexin sorting protein	-2.54974	down	0.00054266	A_23_P405175
CNTLN	centlein, centrosomal protein	1.54149	up	0.00494934	A_32_P95082
CNTNAP2	contactin associated protein-like 2	1.6093	up	0.0275987	A_23_P84399
CNTNAP2	contactin associated protein-like 2	2.72456	up	0.00162269	A_23_P95802
COBLL1	COBL-like 1	-1.73766	down	0.000157702	A_24_P915926
COCH	coagulation factor C homolog, cochlin (Limulus polyphemus)	4.23471	up	0.00025846	A_24_P184799
COG3	component of oligomeric golgi complex 3	2.3576	up	0.00131223	A_24_P296070
COG8	component of oligomeric golgi complex 8	2.25338	up	0.000572618	A_32_P92399
COL16A1	collagen, type XVI, alpha 1	-1.81556	down	7.14192e-05	A_23_P160318
COL17A1	collagen, type XVII, alpha 1	-2.98964	down	0.00200564	A_23_P501010
COL18A1	collagen, type XVIII, alpha 1	-1.75702	down	0.00049761	A_24_P57426
COL27A1	collagen, type XXVII, alpha 1	-1.77826	down	0.00373782	A_23_P158096
COL3A1	collagen, type III, alpha 1	3.4643	up	4.21858e-05	A_23_P142533
COL4A2	collagen, type IV, alpha 2	1.67333	up	0.00620405	A_23_P205031
COL4A6	collagen, type IV, alpha 6	2.40655	up	0.000251214	A_23_P217379
COL5A2	collagen, type V, alpha 2	-1.7832	down	0.00406684	A_32_P218734
COL6A1	collagen, type VI, alpha 1	-5.25966	down	0.00020893	A_32_P32254
COL6A1	collagen, type VI, alpha 1	-6.47762	down	6.55907e-05	A_24_P331918
COL6A2	collagen, type VI, alpha 2	-5.4725	down	0.000102254	A_23_P310956
COL6A2	collagen, type VI, alpha 2	-6.09111	down	9.28059e-05	A_23_P211233
COL7A1	collagen, type VII, alpha 1	-4.52572	down	0.000381248	A_23_P144071
COMMD1	copper metabolism (Murr1) domain containing 1	2.54823	up	0.00955126	A_23_P389525
COMMD1	copper metabolism (Murr1) domain containing 1	2.7885	up	0.000158267	A_32_P131562
COMMD10	COMM domain containing 10	2.73772	up	0.00101996	A_23_P252403
COMMD4	COMM domain containing 4	1.89812	up	0.00110196	A_24_P93371
COMMD8	COMM domain containing 8	3.7137	up	0.000221418	A_23_P44257
COMMD9	COMM domain containing 9	2.02721	up	0.0211165	A_23_P87323
COMP	cartilage oligomeric matrix protein	-2.46472	down	0.0238499	A_23_P90436
COPS3	COP9 constitutive photomorphogenic homolog subunit 3 (Arabidopsis)	2.92298	up	0.000410251	A_23_P89199
COPS4	COP9 constitutive photomorphogenic homolog subunit 4 (Arabidopsis)	2.04655	up	0.00575614	A_23_P340457
COPS4	COP9 constitutive photomorphogenic homolog subunit 4 (Arabidopsis)	2.10828	up	0.00157584	A_23_P43779
COPS5	COP9 constitutive photomorphogenic homolog subunit 5 (Arabidopsis)	1.80766	up	0.00362135	A_23_P71419
COPS6	COP9 constitutive photomorphogenic homolog subunit 6 (Arabidopsis)	1.63145	up	0.00668295	A_23_P8432
COPS8	COP9 constitutive photomorphogenic homolog subunit 8 (Arabidopsis)	2.86746	up	0.000301745	A_23_P144257
COPZ1	coatomer protein complex, subunit zeta 1	1.63805	up	0.0157119	A_24_P389959
COPZ2	coatomer protein complex, subunit zeta 2	-1.65902	down	0.000719227	A_23_P101093
COQ3	coenzyme Q3 homolog, methyltransferase (S. cerevisiae)	3.04207	up	0.00134938	A_23_P111228
COQ4	coenzyme Q4 homolog (S. cerevisiae)	-2.02193	down	0.0291664	A_24_P389491
COQ9	coenzyme Q9 homolog (S. cerevisiae)	-3.11788	down	0.0023203	A_24_P932308
CORO1B	coronin, actin binding protein, 1B	-1.65562	down	2.52198e-05	A_23_P104583
CORO1C	coronin, actin binding protein, 1C	1.63571	up	0.0194218	A_24_P81947
CORO1C	coronin, actin binding protein, 1C	2.23602	up	0.00782852	A_23_P53458
CORO2A	coronin, actin binding protein, 2A	-1.68301	down	0.00383361	A_23_P135061
CORT	cortistatin	3.16246	up	0.000470258	A_24_P246926
COTL1	coactosin-like 1 (Dictyostelium)	4.04022	up	0.000205981	A_23_P83624
COTL1	coactosin-like 1 (Dictyostelium)	4.80622	up	4.78456e-05	A_24_P416131
COTL1	coactosin-like 1 (Dictyostelium)	5.39346	up	5.76312e-05	A_23_P3866
COX11	COX11 homolog, cytochrome c oxidase assembly protein (yeast)	1.66414	up	0.00396209	A_23_P152666
COX11	COX11 homolog, cytochrome c oxidase assembly protein (yeast)	2.67261	up	0.0128345	A_24_P391531
COX11	COX11 homolog, cytochrome c oxidase assembly protein (yeast)	3.06887	up	0.00160344	A_24_P404204
COX19	COX19 cytochrome c oxidase assembly homolog (S. cerevisiae)	-1.57382	down	0.00827629	A_32_P9468
COX19	COX19 cytochrome c oxidase assembly homolog (S. cerevisiae)	-1.78946	down	0.0053707	A_24_P41391
COX4I1	cytochrome c oxidase subunit IV isoform 1	-1.85583	down	0.00638611	A_23_P141032
COX4I1	cytochrome c oxidase subunit IV isoform 1	-1.93799	down	0.0036302	A_23_P141029
COX4NB	COX4 neighbor	1.6605	up	0.0151927	A_23_P106859
COX5A	cytochrome c oxidase subunit Va	1.51321	up	0.0214075	A_23_P44586
COX5A	cytochrome c oxidase subunit Va	1.69491	up	0.0181088	A_32_P98502
COX5B	cytochrome c oxidase subunit Vb	-1.87393	down	0.00749045	A_23_P51069
COX6A1	cytochrome c oxidase subunit VIa polypeptide 1	-1.87353	down	0.00750906	A_32_P168247
COX6B1	cytochrome c oxidase subunit VIb polypeptide 1 (ubiquitous)	-1.86916	down	0.00725729	A_23_P108244
COX6C	cytochrome c oxidase subunit VIc	-1.69303	down	0.00289044	A_23_P8900
COX7A2L	cytochrome c oxidase subunit VIIa polypeptide 2 like	1.95921	up	0.00131813	A_24_P88800
COX7C	cytochrome c oxidase subunit VIIc	-1.87431	down	0.00745772	A_23_P110811
COX8A	cytochrome c oxidase subunit 8A (ubiquitous)	-1.87335	down	0.00752525	A_23_P52639
CP110	CP110 protein	2.43635	up	0.000611114	A_24_P373286
CPAMD8	C3 and PZP-like, alpha-2-macroglobulin domain containing 8	-8.55576	down	0.00357487	A_23_P67198
CPD	carboxypeptidase D	1.64999	up	0.00182619	A_23_P207837
CPM	carboxypeptidase M	-4.1486	down	0.000682496	A_24_P938352
CPM	carboxypeptidase M	-5.14789	down	6.40832e-05	A_23_P162668
CPN2	carboxypeptidase N, polypeptide 2	-2.95935	down	0.0160359	A_23_P121030
CPOX	coproporphyrinogen oxidase	1.85942	up	0.0120996	A_23_P144179
CPPED1	calcineurin-like phosphoesterase domain containing 1	1.51821	up	0.010415	A_23_P77401
CPSF2	cleavage and polyadenylation specific factor 2, 100kDa	2.41859	up	0.0153971	A_23_P99837
CPSF3	cleavage and polyadenylation specific factor 3, 73kDa	2.49118	up	0.00664135	A_23_P28688
CPSF3L	cleavage and polyadenylation specific factor 3-like	-1.84703	down	0.000563392	A_23_P35030
CPSF6	cleavage and polyadenylation specific factor 6, 68kDa	2.85826	up	0.0134994	A_24_P121271
CPT1A	carnitine palmitoyltransferase 1A (liver)	-2.9044	down	0.0187499	A_24_P347065
CPT1A	carnitine palmitoyltransferase 1A (liver)	-3.85308	down	0.000131966	A_23_P104563
CPT1B	carnitine palmitoyltransferase 1B (muscle)	-1.96293	down	2.71112e-05	A_23_P218817
CPT2	carnitine palmitoyltransferase 2	-1.70456	down	0.00371356	A_23_P148919
CPZ	carboxypeptidase Z	-3.1255	down	0.000574219	A_23_P58251
CRADD	CASP2 and RIPK1 domain containing adaptor with death domain	1.86492	up	0.0133116	A_32_P29806
CRAT	carnitine acetyltransferase	-2.05658	down	0.00589624	A_23_P32199
CRCP	CGRP receptor component	-1.69771	down	0.00760552	A_23_P134573
CRCP	CGRP receptor component	-1.93433	down	0.00638424	A_24_P916656
CRCT1	cysteine-rich C-terminal 1	-22.2707	down	8.23635e-05	A_23_P12155
CREB3	cAMP responsive element binding protein 3	1.70393	up	0.000862235	A_23_P423389
CREB3L2	cAMP responsive element binding protein 3-like 2	1.67427	up	0.00894368	A_24_P180654
CREB3L3	cAMP responsive element binding protein 3-like 3	-2.64168	down	0.00599211	A_23_P108082
CREB5	cAMP responsive element binding protein 5	1.52132	up	0.0224584	A_24_P532232
CRELD1	cysteine-rich with EGF-like domains 1	-2.25806	down	0.000253117	A_23_P155376
CRIP1	cysteine-rich protein 1 (intestinal)	2.09836	up	0.00118498	A_23_P44674
CRIPAK	cysteine-rich PAK1 inhibitor	-2.23454	down	0.00054263	A_23_P431330
CRIPT	cysteine-rich PDZ-binding protein	2.11372	up	0.00458336	A_23_P17219
CRKL	v-crk sarcoma virus CT10 oncogene homolog (avian)-like	-1.65641	down	0.00426255	A_23_P40535
CRLS1	cardiolipin synthase 1	1.70737	up	0.00291034	A_23_P400435
CRNDE	colorectal neoplasia differentially expressed (non-protein coding)	2.43493	up	0.00060595	A_32_P104063
CROCCL1	ciliary rootlet coiled-coil, rootletin-like 1	-1.74107	down	0.00233477	A_23_P126486
CROCCL2	ciliary rootlet coiled-coil, rootletin-like 2	-5.86268	down	0.000739753	A_24_P392723
CRTC1	CREB regulated transcription coactivator 1	-1.87337	down	0.00750656	A_23_P50773
CRTC2	CREB regulated transcription coactivator 2	-1.53646	down	0.0154169	A_23_P12178
CRY1	cryptochrome 1 (photolyase-like)	1.69486	up	0.0170585	A_24_P407235
CRY1	cryptochrome 1 (photolyase-like)	2.13339	up	0.000529866	A_23_P36665
CRYBA2	crystallin, beta A2	1.89552	up	0.0148974	A_23_P165457
CRYBB2	crystallin, beta B2	1.54562	up	0.00148228	A_23_P425066
CRYL1	crystallin, lambda 1	-7.1573	down	0.000256368	A_23_P162746
CRYM	crystallin, mu	-2.70991	down	0.000125324	A_23_P77731
CRYZ	crystallin, zeta (quinone reductase)	2.10449	up	0.0154082	A_24_P548453
CRYZL1	crystallin, zeta (quinone reductase)-like 1	2.48565	up	0.00608259	A_23_P218731
CS	citrate synthase	1.74084	up	0.00421754	A_23_P47818
CSDA	cold shock domain protein A	1.8255	up	0.00440097	A_23_P25224
CSDA	cold shock domain protein A	2.04077	up	0.0228051	A_24_P625382
CSE1L	CSE1 chromosome segregation 1-like (yeast)	1.67714	up	0.0175705	A_23_P17393
CSNK1A1	casein kinase 1, alpha 1	1.79612	up	0.00324968	A_24_P251899
CSNK1A1	casein kinase 1, alpha 1	1.84842	up	0.000766025	A_23_P213551
CSNK1G2	casein kinase 1, gamma 2	-1.61896	down	0.00950434	A_23_P56140
CSNK1G2	casein kinase 1, gamma 2	-1.85033	down	0.0267976	A_24_P99963
CSPP1	centrosome and spindle pole associated protein 1	-1.50657	down	0.0084062	A_24_P32411
CSPP1	centrosome and spindle pole associated protein 1	-1.58683	down	0.00224925	A_23_P169558
CSRNP1	cysteine-serine-rich nuclear protein 1	-2.69056	down	0.00179641	A_23_P121011
CSRP2	cysteine and glycine-rich protein 2	2.22272	up	0.00246264	A_23_P44724
CSRP2BP	CSRP2 binding protein	1.71145	up	0.004549	A_23_P501435
CST1	cystatin SN	3.03605	up	0.000316817	A_23_P112859
CST2	cystatin SA	2.21067	up	0.00621116	A_24_P237175
CSTF2	cleavage stimulation factor, 3' pre-RNA, subunit 2, 64kDa	3.05472	up	0.000257182	A_23_P148372
CSTF2T	cleavage stimulation factor, 3' pre-RNA, subunit 2, 64kDa, tau variant	1.99469	up	0.00753134	A_24_P941051
CSTF3	cleavage stimulation factor, 3' pre-RNA, subunit 3, 77kDa	1.54017	up	0.0166072	A_24_P256552
CTAGE5	CTAGE family, member 5	-1.52643	down	0.0074686	A_23_P128773
CTBP1	C-terminal binding protein 1	1.51931	up	0.00345495	A_23_P41286
CTCF	CCCTC-binding factor (zinc finger protein)	1.59351	up	0.00932589	A_24_P347704
CTDSP1	CTD (carboxy-terminal domain, RNA polymerase II, polypeptide A) small phosphatase 1	-1.76394	down	0.004122	A_23_P28263
CTDSP2	CTD (carboxy-terminal domain, RNA polymerase II, polypeptide A) small phosphatase 2	-1.53039	down	0.0155382	A_23_P81880
CTDSPL	CTD (carboxy-terminal domain, RNA polymerase II, polypeptide A) small phosphatase-like	-1.61615	down	0.0137684	A_24_P251534
CTDSPL2	CTD (carboxy-terminal domain, RNA polymerase II, polypeptide A) small phosphatase like 2	1.7161	up	0.00156912	A_32_P76060
CTNNAL1	catenin (cadherin-associated protein), alpha-like 1	2.07861	up	0.00680888	A_23_P157795
CTNNB1	catenin (cadherin-associated protein), beta 1, 88kDa	-1.64528	down	0.00305896	A_24_P608330
CTNNBIP1	catenin, beta interacting protein 1	-1.83253	down	0.00754954	A_23_P23584
CTNND1	catenin (cadherin-associated protein), delta 1	-1.74158	down	0.000631127	A_23_P251316
CTNND1	catenin (cadherin-associated protein), delta 1	-2.09685	down	0.000270907	A_23_P95080
CTPS	CTP synthase	2.04843	up	0.00148524	A_23_P21706
CTSA	cathepsin A	-1.52785	down	0.00400843	A_24_P74374
CTSA	cathepsin A	-1.87389	down	0.00749395	A_24_P74371
CTSB	cathepsin B	-1.96043	down	0.00277743	A_24_P397928
CTSC	cathepsin C	2.55775	up	0.00191806	A_24_P115762
CTSC	cathepsin C	3.58157	up	8.11436e-05	A_23_P1552
CTSD	cathepsin D	-2.33022	down	1.19077e-05	A_23_P52556
CTSK	cathepsin K	-1.80252	down	0.00182147	A_23_P34744
CTSZ	cathepsin Z	2.14318	up	0.00123812	A_23_P40240
CTTN	cortactin	1.58805	up	0.00517688	A_23_P202823
CTU1	cytosolic thiouridylase subunit 1 homolog (S. pombe)	-1.61994	down	0.000376473	A_23_P303329
CUEDC1	CUE domain containing 1	-1.64235	down	0.00395139	A_24_P287974
CUL1	cullin 1	1.76245	up	0.00326017	A_23_P59657
CUL4A	cullin 4A	1.94427	up	0.00742787	A_23_P151471
CUL7	cullin 7	-2.66932	down	0.000242286	A_23_P19348
CUTA	cutA divalent cation tolerance homolog (E. coli)	-1.73515	down	0.020151	A_23_P214678
CUTC	cutC copper transporter homolog (E. coli)	2.75654	up	0.000660332	A_23_P98015
CWC27	CWC27 spliceosome-associated protein homolog (S. cerevisiae)	1.63708	up	0.00512582	A_23_P92629
CXADRP3	coxsackie virus and adenovirus receptor pseudogene 3	1.63582	up	0.0186116	A_24_P161725
CXCL1	chemokine (C-X-C motif) ligand 1 (melanoma growth stimulating activity, alpha)	-3.73033	down	0.0138528	A_23_P7144
CXCL2	chemokine (C-X-C motif) ligand 2	-2.2271	down	0.0013711	A_24_P257416
CXCL2	chemokine (C-X-C motif) ligand 2	-2.76993	down	0.000802798	A_23_P315364
CXCL3	chemokine (C-X-C motif) ligand 3	-2.0011	down	0.0204197	A_24_P251764
CXCR7	chemokine (C-X-C motif) receptor 7	-1.73523	down	0.0117236	A_23_P131676
CXorf15	chromosome X open reading frame 15	2.21867	up	0.00494612	A_24_P134626
CXorf23	chromosome X open reading frame 23	-2.42888	down	0.00847016	A_24_P841677
CXorf50	chromosome X open reading frame 50	-1.73618	down	0.00149359	A_23_P387585
CXXC4	CXXC finger 4	-2.63958	down	0.00019132	A_32_P66908
CXXC5	CXXC finger 5	-1.95085	down	0.000274558	A_24_P930062
CXXC5	CXXC finger 5	-2.10821	down	0.00605067	A_23_P399001
CYB561	cytochrome b-561	2.00418	up	0.00114484	A_24_P39843
CYB5A	cytochrome b5 type A (microsomal)	2.51289	up	0.000711523	A_23_P101208
CYB5B	cytochrome b5 type B (outer mitochondrial membrane)	5.56393	up	1.62215e-05	A_23_P206697
CYB5D2	cytochrome b5 domain containing 2	-1.7014	down	0.013727	A_23_P341392
CYB5R2	cytochrome b5 reductase 2	2.58129	up	0.00654705	A_23_P2181
CYB5R3	cytochrome b5 reductase 3	-1.8749	down	0.00743622	A_23_P502224
CYB5R4	cytochrome b5 reductase 4	2.84184	up	0.000254804	A_23_P30995
CYCS	cytochrome c, somatic	-2.19677	down	0.00195064	A_24_P29665
CYCS	cytochrome c, somatic	2.87726	up	0.000426061	A_24_P573978
CYCS	cytochrome c, somatic	3.44525	up	0.000657998	A_24_P376556
CYFIP2	cytoplasmic FMR1 interacting protein 2	-2.50721	down	0.00203246	A_23_P167509
CYHR1	cysteine/histidine-rich 1	-1.93309	down	0.00224102	A_24_P40978
CYP1A1	cytochrome P450, family 1, subfamily A, polypeptide 1	10.9075	up	0.00582292	A_23_P163402
CYP20A1	cytochrome P450, family 20, subfamily A, polypeptide 1	2.39308	up	0.000324429	A_24_P394047
CYP20A1	cytochrome P450, family 20, subfamily A, polypeptide 1	2.49681	up	0.00216868	A_23_P56894
CYP26A1	cytochrome P450, family 26, subfamily A, polypeptide 1	-2.42249	down	0.00029312	A_23_P138655
CYP27A1	cytochrome P450, family 27, subfamily A, polypeptide 1	-1.66251	down	0.00204685	A_23_P131308
CYP2B6	cytochrome P450, family 2, subfamily B, polypeptide 6	-2.04509	down	0.0110353	A_24_P339514
CYP2C19	cytochrome P450, family 2, subfamily C, polypeptide 19	-7.24472	down	0.0184645	A_23_P158484
CYP2C9	cytochrome P450, family 2, subfamily C, polypeptide 9	-4.8436	down	0.0030632	A_23_P12767
CYP2D6	cytochrome P450, family 2, subfamily D, polypeptide 6	-4.5191	down	0.0173586	A_23_P155123
CYP2W1	cytochrome P450, family 2, subfamily W, polypeptide 1	-4.36415	down	2.93579e-05	A_23_P31437
CYP3A4	cytochrome P450, family 3, subfamily A, polypeptide 4	-3.04653	down	0.00381451	A_24_P389251
CYP3A5	cytochrome P450, family 3, subfamily A, polypeptide 5	-3.14333	down	0.000610374	A_23_P8801
CYP4F2	cytochrome P450, family 4, subfamily F, polypeptide 2	-1.92171	down	0.00301108	A_23_P50710
CYP4F2	cytochrome P450, family 4, subfamily F, polypeptide 2	-2.46577	down	0.0159222	A_24_P168494
CYP4F2	cytochrome P450, family 4, subfamily F, polypeptide 2	-4.15091	down	0.00184656	A_24_P168495
CYP4F3	cytochrome P450, family 4, subfamily F, polypeptide 3	-2.99374	down	0.00880535	A_23_P209116
CYP4F8	cytochrome P450, family 4, subfamily F, polypeptide 8	-2.30241	down	0.0224005	A_23_P131060
CYP4V2	cytochrome P450, family 4, subfamily V, polypeptide 2	-1.52804	down	0.0207405	A_24_P945228
CYP4V2	cytochrome P450, family 4, subfamily V, polypeptide 2	-1.97399	down	2.05851e-05	A_23_P58180
CYP4X1	cytochrome P450, family 4, subfamily X, polypeptide 1	4.87798	up	4.20468e-05	A_24_P293530
CYTB	cytochrome b	-1.87346	down	0.00751919	A_24_P551842
CYTH1	cytohesin 1	-1.5689	down	0.0109843	A_23_P83781
CYTH2	cytohesin 2	-4.20585	down	5.13419e-05	A_24_P374918
DAB2	disabled homolog 2, mitogen-responsive phosphoprotein (Drosophila)	2.19408	up	0.00062823	A_23_P257871
DAB2IP	DAB2 interacting protein	-1.74937	down	0.000223282	A_23_P123848
DACT2	dapper, antagonist of beta-catenin, homolog 2 (Xenopus laevis)	2.02856	up	0.000239186	A_24_P289260
DAD1	defender against cell death 1	1.63959	up	0.010901	A_24_P56462
DAP3	death associated protein 3	-1.67115	down	0.00396939	A_23_P63067
DAPK1	death-associated protein kinase 1	1.53817	up	0.00803031	A_23_P252163
DAPL1	death associated protein-like 1	-1.86665	down	0.0178763	A_23_P165598
DARS2	aspartyl-tRNA synthetase 2, mitochondrial	3.25531	up	0.00660475	A_23_P148984
DAZAP2	DAZ associated protein 2	-1.80421	down	0.0040991	A_23_P40025
DBF4	DBF4 homolog (S. cerevisiae)	2.9854	up	0.0129715	A_23_P254612
DBI	diazepam binding inhibitor (GABA receptor modulator, acyl-Coenzyme A binding protein)	-1.74499	down	0.0259389	A_23_P79199
DBN1	drebrin 1	1.54315	up	0.025661	A_23_P156284
DBP	D site of albumin promoter (albumin D-box) binding protein	-2.55631	down	0.00399259	A_23_P130753
DBT	dihydrolipoamide branched chain transacylase E2	-1.71415	down	0.00630287	A_32_P50005
DCAF13	DDB1 and CUL4 associated factor 13	4.73724	up	1.81806e-05	A_23_P215875
DCAF16	DDB1 and CUL4 associated factor 16	-2.82857	down	0.000230981	A_23_P144438
DCAF4	DDB1 and CUL4 associated factor 4	-2.56671	down	0.00150487	A_24_P248167
DCAF4	DDB1 and CUL4 associated factor 4	1.8801	up	0.00579623	A_23_P370035
DCAF4	DDB1 and CUL4 associated factor 4	1.97784	up	0.00195402	A_24_P241318
DCAF5	DDB1 and CUL4 associated factor 5	-1.6943	down	0.0104574	A_23_P117346
DCAKD	dephospho-CoA kinase domain containing	-1.84269	down	0.0015813	A_23_P124522
DCBLD2	discoidin, CUB and LCCL domain containing 2	1.95726	up	0.00137628	A_23_P91829
DCBLD2	discoidin, CUB and LCCL domain containing 2	2.03918	up	0.00151421	A_24_P137434
DCDC2	doublecortin domain containing 2	5.09019	up	3.63302e-05	A_23_P134162
DCHS1	dachsous 1 (Drosophila)	-1.8993	down	0.000807942	A_23_P98645
DCI	dodecenoyl-Coenzyme A delta isomerase (3,2 trans-enoyl-Coenzyme A isomerase)	-1.87348	down	0.00750388	A_23_P163647
DCK	deoxycytidine kinase	3.26151	up	0.0161807	A_24_P89080
DCLRE1A	DNA cross-link repair 1A (PSO2 homolog, S. cerevisiae)	2.5676	up	0.0180972	A_23_P75038
DCP2	DCP2 decapping enzyme homolog (S. cerevisiae)	2.12581	up	0.00217976	A_24_P886040
DCTD	dCMP deaminase	1.69024	up	0.0163023	A_24_P337334
DCTD	dCMP deaminase	2.86806	up	0.0210979	A_24_P345948
DCTN2	dynactin 2 (p50)	1.50012	up	0.00441859	A_23_P76059
DCTN3	dynactin 3 (p22)	1.8545	up	0.00512888	A_23_P158024
DCTN3	dynactin 3 (p22)	1.96597	up	0.00221898	A_24_P209772
DCTN6	dynactin 6	2.01157	up	0.0004572	A_23_P43049
DCTN6	dynactin 6	2.09977	up	0.0150572	A_24_P278008
DCTPP1	dCTP pyrophosphatase 1	2.20367	up	0.00216688	A_23_P33613
DCUN1D4	DCN1, defective in cullin neddylation 1, domain containing 4 (S. cerevisiae)	1.52635	up	0.00180718	A_32_P43812
DCUN1D5	DCN1, defective in cullin neddylation 1, domain containing 5 (S. cerevisiae)	2.47897	up	0.000376371	A_23_P127533
DDAH1	dimethylarginine dimethylaminohydrolase 1	1.62279	up	0.00844164	A_23_P201386
DDHD1	DDHD domain containing 1	1.54267	up	0.0142879	A_24_P104278
DDIT4L	DNA-damage-inducible transcript 4-like	2.55509	up	0.000144297	A_23_P302672
DDR1	discoidin domain receptor tyrosine kinase 1	-1.92053	down	0.00680795	A_24_P123601
DDR1	discoidin domain receptor tyrosine kinase 1	-2.76878	down	2.53302e-05	A_24_P367289
DDX10	DEAD (Asp-Glu-Ala-Asp) box polypeptide 10	1.77729	up	0.00295154	A_23_P32938
DDX17	DEAD (Asp-Glu-Ala-Asp) box polypeptide 17	-1.79689	down	0.00180936	A_23_P57534
DDX17	DEAD (Asp-Glu-Ala-Asp) box polypeptide 17	-3.60241	down	6.54879e-05	A_23_P218784
DDX18	DEAD (Asp-Glu-Ala-Asp) box polypeptide 18	2.13173	up	0.00292452	A_24_P165736
DDX18	DEAD (Asp-Glu-Ala-Asp) box polypeptide 18	2.78508	up	0.000148909	A_23_P56865
DDX19A	DEAD (Asp-Glu-Ala-As) box polypeptide 19A	2.03551	up	0.00041146	A_23_P129606
DDX21	DEAD (Asp-Glu-Ala-Asp) box polypeptide 21	2.26366	up	0.00128525	A_24_P146603
DDX24	DEAD (Asp-Glu-Ala-Asp) box polypeptide 24	-1.96367	down	0.00111167	A_24_P238878
DDX31	DEAD (Asp-Glu-Ala-Asp) box polypeptide 31	1.84786	up	0.000614673	A_23_P60405
DDX39	DEAD (Asp-Glu-Ala-Asp) box polypeptide 39	1.76775	up	0.00474651	A_23_P78664
DDX3X	DEAD (Asp-Glu-Ala-Asp) box polypeptide 3, X-linked	1.53565	up	0.0269742	A_24_P126060
DDX3X	DEAD (Asp-Glu-Ala-Asp) box polypeptide 3, X-linked	2.1523	up	0.00028621	A_23_P125656
DDX42	DEAD (Asp-Glu-Ala-Asp) box polypeptide 42	-1.7	down	0.0123571	A_24_P142531
DDX42	DEAD (Asp-Glu-Ala-Asp) box polypeptide 42	1.63958	up	0.00425343	A_23_P152651
DDX46	DEAD (Asp-Glu-Ala-Asp) box polypeptide 46	2.88598	up	0.000995967	A_23_P30377
DDX50	DEAD (Asp-Glu-Ala-Asp) box polypeptide 50	1.75994	up	0.002435	A_23_P104451
DDX52	DEAD (Asp-Glu-Ala-Asp) box polypeptide 52	1.72677	up	0.00869119	A_24_P1929
DDX56	DEAD (Asp-Glu-Ala-Asp) box polypeptide 56	1.51065	up	0.00780793	A_23_P168683
DDX6	DEAD (Asp-Glu-Ala-Asp) box polypeptide 6	-1.65605	down	0.0130423	A_24_P215407
DEAF1	deformed epidermal autoregulatory factor 1 (Drosophila)	-1.96591	down	0.00173969	A_23_P124044
DEAF1	deformed epidermal autoregulatory factor 1 (Drosophila)	-2.07303	down	0.000415291	A_23_P158533
DECR1	2,4-dienoyl CoA reductase 1, mitochondrial	1.54997	up	0.000909177	A_24_P269619
DECR2	2,4-dienoyl CoA reductase 2, peroxisomal	-1.63521	down	0.007048	A_23_P100315
DEF8	differentially expressed in FDCP 8 homolog (mouse)	-1.63757	down	0.0044435	A_24_P49411
DEF8	differentially expressed in FDCP 8 homolog (mouse)	2.14738	up	0.00237568	A_23_P88893
DEF8	differentially expressed in FDCP 8 homolog (mouse)	2.85204	up	0.000612279	A_24_P193582
DEFB1	defensin, beta 1	-1.91113	down	0.00596049	A_23_P71480
DEK	DEK oncogene	3.34863	up	0.00144908	A_23_P254702
DEM1	defects in morphology 1 homolog (S. cerevisiae)	1.72159	up	0.00915634	A_23_P193
DENND1A	DENN/MADD domain containing 1A	-2.00667	down	0.00215957	A_24_P272761
DENND3	DENN/MADD domain containing 3	-2.05566	down	7.24625e-05	A_32_P175301
DENND4A	DENN/MADD domain containing 4A	-2.68837	down	0.0149771	A_23_P384329
DENND5B	DENN/MADD domain containing 5B	-2.89934	down	0.00213248	A_24_P541919
DENND5B	DENN/MADD domain containing 5B	-3.73827	down	6.6552e-05	A_23_P366559
DENR	density-regulated protein	1.99777	up	0.00395259	A_24_P347198
DENR	density-regulated protein	3.78305	up	0.000788038	A_23_P162256
DEPDC1B	DEP domain containing 1B	2.82766	up	0.000134412	A_23_P361419
DEPDC5	DEP domain containing 5	1.52438	up	0.00630429	A_23_P91680
DERL1	Der1-like domain family, member 1	1.83917	up	0.000167036	A_23_P330908
DERL1	Der1-like domain family, member 1	2.35147	up	0.000630697	A_23_P216043
DERL3	Der1-like domain family, member 3	1.71284	up	0.00635749	A_23_P6362
DFFA	DNA fragmentation factor, 45kDa, alpha polypeptide	2.85853	up	0.00189396	A_24_P222758
DGAT1	diacylglycerol O-acyltransferase homolog 1 (mouse)	-2.32529	down	0.000373347	A_23_P112162
DGAT2	diacylglycerol O-acyltransferase homolog 2 (mouse)	-1.61688	down	0.00613153	A_23_P53198
DGCR8	DiGeorge syndrome critical region gene 8	-2.52709	down	0.00216743	A_24_P113521
DGKA	diacylglycerol kinase, alpha 80kDa	-2.17222	down	0.000415312	A_24_P84834
DGKA	diacylglycerol kinase, alpha 80kDa	-2.50103	down	0.000379639	A_23_P105307
DGKD	diacylglycerol kinase, delta 130kDa	2.63831	up	0.00277861	A_23_P210253
DHCR7	7-dehydrocholesterol reductase	-1.62328	down	0.00670935	A_23_P24444
DHDDS	dehydrodolichyl diphosphate synthase	1.58131	up	0.00772188	A_23_P201764
DHDH	dihydrodiol dehydrogenase (dimeric)	-1.7707	down	0.0104036	A_23_P67367
DHDPSL	dihydrodipicolinate synthase-like, mitochondrial	-1.62226	down	0.00227307	A_23_P364613
DHFR	dihydrofolate reductase	1.97706	up	0.0105934	A_23_P167553
DHFR	dihydrofolate reductase	2.2217	up	0.000485171	A_24_P942328
DHFR	dihydrofolate reductase	3.42186	up	0.000340843	A_24_P320284
DHFR	dihydrofolate reductase	3.70963	up	0.00408851	A_32_P211045
DHFR	dihydrofolate reductase	3.75418	up	0.000229155	A_24_P343095
DHFRL1	dihydrofolate reductase-like 1	3.09165	up	0.00828192	A_23_P139312
DHODH	dihydroorotate dehydrogenase	2.41755	up	0.000677298	A_23_P15202
DHRS1	dehydrogenase/reductase (SDR family) member 1	-2.37165	down	0.000290707	A_23_P48747
DHRS1	dehydrogenase/reductase (SDR family) member 1	-2.44376	down	0.000156487	A_24_P133475
DHRS11	dehydrogenase/reductase (SDR family) member 11	-2.47943	down	0.000216317	A_23_P27005
DHRS12	dehydrogenase/reductase (SDR family) member 12	-1.75076	down	0.0016628	A_23_P205200
DHRS13	dehydrogenase/reductase (SDR family) member 13	1.88031	up	0.00794688	A_23_P66719
DHRS2	dehydrogenase/reductase (SDR family) member 2	3.53808	up	3.81175e-05	A_23_P321501
DHRS2	dehydrogenase/reductase (SDR family) member 2	3.93347	up	0.000343619	A_23_P48570
DHTKD1	dehydrogenase E1 and transketolase domain containing 1	1.50241	up	0.0196441	A_24_P722216
DHX15	DEAH (Asp-Glu-Ala-His) box polypeptide 15	1.9735	up	0.0233874	A_23_P69826
DHX29	DEAH (Asp-Glu-Ala-His) box polypeptide 29	1.9341	up	0.000742126	A_23_P81463
DHX36	DEAH (Asp-Glu-Ala-His) box polypeptide 36	1.67608	up	0.0200621	A_23_P57697
DHX37	DEAH (Asp-Glu-Ala-His) box polypeptide 37	1.82924	up	0.00128881	A_23_P13914
DHX57	DEAH (Asp-Glu-Ala-Asp/His) box polypeptide 57	1.77738	up	0.00701154	A_23_P16908
DHX9	DEAH (Asp-Glu-Ala-His) box polypeptide 9	2.38675	up	0.00207512	A_24_P36847
DHX9	DEAH (Asp-Glu-Ala-His) box polypeptide 9	2.54199	up	0.00186081	A_24_P808534
DIAPH1	diaphanous homolog 1 (Drosophila)	-1.95612	down	0.00235205	A_23_P213344
DIAPH2	diaphanous homolog 2 (Drosophila)	-1.74307	down	0.00598291	A_32_P50834
DIAPH3	diaphanous homolog 3 (Drosophila)	1.74134	up	0.00118619	A_32_P150891
DIAPH3	diaphanous homolog 3 (Drosophila)	2.22654	up	0.00335824	A_23_P162719
DIAPH3	diaphanous homolog 3 (Drosophila)	3.22944	up	0.000282023	A_32_P64919
DICER1	dicer 1, ribonuclease type III	1.72587	up	0.00487118	A_23_P37111
DIDO1	death inducer-obliterator 1	-1.73361	down	0.000201024	A_24_P322611
DIDO1	death inducer-obliterator 1	1.6093	up	0.0226871	A_23_P388190
DIMT1L	DIM1 dimethyladenosine transferase 1-like (S. cerevisiae)	2.71573	up	0.000585521	A_23_P58529
DIMT1L	DIM1 dimethyladenosine transferase 1-like (S. cerevisiae)	3.15802	up	0.000251299	A_24_P266037
DIO1	deiodinase, iodothyronine, type I	-2.43797	down	0.00154929	A_23_P45811
DIO3OS	DIO3 opposite strand (non-protein coding)	-5.1564	down	6.10875e-05	A_24_P759584
DIP2B	DIP2 disco-interacting protein 2 homolog B (Drosophila)	-1.69417	down	0.00974634	A_23_P387691
DIP2C	DIP2 disco-interacting protein 2 homolog C (Drosophila)	-3.07271	down	0.000204591	A_24_P360722
DIS3	DIS3 mitotic control homolog (S. cerevisiae)	-1.78332	down	0.00943292	A_24_P395317
DIS3	DIS3 mitotic control homolog (S. cerevisiae)	-2.12709	down	0.00368375	A_23_P48416
DIS3	DIS3 mitotic control homolog (S. cerevisiae)	1.76512	up	0.00129829	A_24_P219024
DISC1	disrupted in schizophrenia 1	1.65632	up	0.00310817	A_23_P62967
DKC1	dyskeratosis congenita 1, dyskerin	2.64628	up	0.0007218	A_23_P137143
DKFZP434B2016	similar to hypothetical protein LOC284701	-2.12993	down	0.0225755	A_24_P876772
DKFZp434F142	hypothetical DKFZp434F142	-2.4786	down	0.00649499	A_23_P111797
DKFZP434I0714	hypothetical protein DKFZP434I0714	-1.79232	down	0.00852982	A_23_P413303
DKFZp547J222	hypothetical LOC84237	-1.62722	down	0.00736472	A_24_P162515
DKFZP586B0319	DKFZP586B0319 protein	-1.79026	down	0.0242265	A_24_P128255
DKFZP586I1420	hypothetical protein DKFZp586I1420	-2.03604	down	0.00247119	A_23_P403398
DKFZp667F0711	hypothetical protein DKFZp667F0711	-3.35939	down	0.0189606	A_32_P60606
DKFZp761E198	DKFZp761E198 protein	-3.22381	down	0.00206148	A_24_P9883
DKK3	dickkopf homolog 3 (Xenopus laevis)	2.51159	up	0.000339361	A_23_P162047
DKK3	dickkopf homolog 3 (Xenopus laevis)	2.69315	up	0.000255452	A_24_P261417
DKK3	dickkopf homolog 3 (Xenopus laevis)	3.12045	up	0.000678574	A_24_P918317
DLAT	dihydrolipoamide S-acetyltransferase	2.45955	up	0.000578727	A_23_P203030
DLAT	dihydrolipoamide S-acetyltransferase	4.11066	up	0.000307614	A_24_P372672
DLC1	deleted in liver cancer 1	1.97284	up	0.0144554	A_23_P252721
DLC1	deleted in liver cancer 1	1.98859	up	0.0013045	A_24_P940115
DLD	dihydrolipoamide dehydrogenase	2.38885	up	0.000727201	A_23_P111835
DLEU1	deleted in lymphocytic leukemia 1 (non-protein coding)	3.06665	up	0.000109141	A_23_P151337
DLEU2	deleted in lymphocytic leukemia 2 (non-protein coding)	1.95452	up	0.00822302	A_23_P22072
DLG1	discs, large homolog 1 (Drosophila)	1.82491	up	0.00228566	A_24_P131752
DLG1	discs, large homolog 1 (Drosophila)	2.27322	up	0.00381319	A_23_P212034
DLG1	discs, large homolog 1 (Drosophila)	2.77388	up	0.0090446	A_23_P416142
DLG2	discs, large homolog 2 (Drosophila)	2.19342	up	0.0125108	A_23_P124514
DLGAP3	discs, large (Drosophila) homolog-associated protein 3	-2.44606	down	0.024933	A_23_P149707
DLGAP5	discs, large (Drosophila) homolog-associated protein 5	3.88758	up	4.76861e-05	A_23_P88331
DLX1	distal-less homeobox 1	2.13884	up	0.00409711	A_32_P142818
DLX3	distal-less homeobox 3	-2.40096	down	0.0135853	A_24_P296587
DMD	dystrophin	-1.95873	down	0.00197667	A_24_P342388
DMPK	dystrophia myotonica-protein kinase	-1.54297	down	0.00297154	A_23_P50535
DNA2	DNA replication helicase 2 homolog (yeast)	2.55619	up	0.000262261	A_24_P366107
DNAH1	dynein, axonemal, heavy chain 1	-2.86208	down	0.0279602	A_23_P18213
DNAH2	dynein, axonemal, heavy chain 2	2.73186	up	0.00179132	A_32_P206899
DNAJA1	DnaJ (Hsp40) homolog, subfamily A, member 1	2.29746	up	0.00162467	A_24_P9671
DNAJA1	DnaJ (Hsp40) homolog, subfamily A, member 1	2.74585	up	0.000294627	A_24_P192586
DNAJA2	DnaJ (Hsp40) homolog, subfamily A, member 2	2.46109	up	0.000651831	A_23_P15090
DNAJB5	DnaJ (Hsp40) homolog, subfamily B, member 5	1.51897	up	0.000388628	A_23_P112241
DNAJC1	DnaJ (Hsp40) homolog, subfamily C, member 1	1.69458	up	0.0100534	A_23_P127128
DNAJC10	DnaJ (Hsp40) homolog, subfamily C, member 10	1.85772	up	0.000785674	A_24_P225604
DNAJC10	DnaJ (Hsp40) homolog, subfamily C, member 10	3.0606	up	0.000216318	A_23_P319133
DNAJC12	DnaJ (Hsp40) homolog, subfamily C, member 12	-1.58327	down	0.00451827	A_23_P127220
DNAJC17	DnaJ (Hsp40) homolog, subfamily C, member 17	-2.133	down	0.00106293	A_23_P140698
DNAJC18	DnaJ (Hsp40) homolog, subfamily C, member 18	2.44396	up	0.00178692	A_23_P123987
DNAJC19	DnaJ (Hsp40) homolog, subfamily C, member 19	1.75957	up	0.0283626	A_23_P121396
DNAJC19	DnaJ (Hsp40) homolog, subfamily C, member 19	2.80193	up	0.0158883	A_23_P431890
DNAJC2	DnaJ (Hsp40) homolog, subfamily C, member 2	1.7233	up	0.0048174	A_23_P254573
DNAJC21	DnaJ (Hsp40) homolog, subfamily C, member 21	1.55797	up	0.0111538	A_24_P177987
DNAJC22	DnaJ (Hsp40) homolog, subfamily C, member 22	-1.57612	down	0.0233442	A_23_P253661
DNAJC27	DnaJ (Hsp40) homolog, subfamily C, member 27	-2.0336	down	0.0003969	A_23_P17275
DNAJC30	DnaJ (Hsp40) homolog, subfamily C, member 30	-1.85454	down	0.000722357	A_24_P218006
DNAJC7	DnaJ (Hsp40) homolog, subfamily C, member 7	1.55516	up	0.00238682	A_23_P60591
DNAJC8	DnaJ (Hsp40) homolog, subfamily C, member 8	1.89081	up	0.00495864	A_23_P37137
DNAJC9	DnaJ (Hsp40) homolog, subfamily C, member 9	2.69904	up	0.000152539	A_23_P104372
DNAL1	dynein, axonemal, light chain 1	2.90602	up	0.000229173	A_23_P25913
DNASE1	deoxyribonuclease I	-6.71429	down	5.71619e-05	A_23_P66311
DNASE1L1	deoxyribonuclease I-like 1	-1.83281	down	0.000908898	A_23_P85164
DNASE1L2	deoxyribonuclease I-like 2	-2.89052	down	0.0195457	A_23_P3643
DNM1L	dynamin 1-like	1.50293	up	0.0289087	A_24_P743907
DNM1L	dynamin 1-like	3.25845	up	8.98176e-05	A_24_P176044
DNM2	dynamin 2	-1.7973	down	0.00338139	A_23_P407074
DNMT1	DNA (cytosine-5-)-methyltransferase 1	2.09942	up	0.00209611	A_24_P408083
DNMT3B	DNA (cytosine-5-)-methyltransferase 3 beta	3.92504	up	0.000602291	A_23_P28953
DNTTIP2	deoxynucleotidyltransferase, terminal, interacting protein 2	2.39849	up	0.00396505	A_23_P97584
DOC2A	double C2-like domains, alpha	-2.27126	down	0.00270852	A_23_P152330
DOCK7	dedicator of cytokinesis 7	-1.59825	down	0.0077155	A_24_P203622
DOCK7	dedicator of cytokinesis 7	1.56443	up	0.00598505	A_32_P230547
DOCK9	dedicator of cytokinesis 9	4.07982	up	0.000759357	A_23_P162766
DOHH	deoxyhypusine hydroxylase/monooxygenase	1.76157	up	0.00551063	A_23_P125408
DOK7	docking protein 7	-3.10988	down	0.000184362	A_23_P398854
DOLK	dolichol kinase	1.90952	up	0.00427777	A_23_P10870
DOLPP1	dolichyl pyrophosphate phosphatase 1	1.73422	up	0.000293606	A_23_P386764
DONSON	downstream neighbor of SON	3.08463	up	0.00044174	A_23_P500390
DONSON	downstream neighbor of SON	3.09079	up	0.000169422	A_23_P425502
DPCD	deleted in primary ciliary dyskinesia homolog (mouse)	2.89393	up	0.00245869	A_23_P52286
DPCR1	diffuse panbronchiolitis critical region 1	-2.01734	down	0.00817703	A_23_P122508
DPEP1	dipeptidase 1 (renal)	-2.223	down	0.00258895	A_23_P152262
DPF2	D4, zinc and double PHD fingers family 2	1.75091	up	0.0164555	A_23_P127446
DPH2	DPH2 homolog (S. cerevisiae)	1.93943	up	0.000558088	A_24_P393844
DPH3	DPH3, KTI11 homolog (S. cerevisiae)	3.17768	up	0.000562955	A_23_P69188
DPH3B	DPH3B, KTI11 homolog B (S. cerevisiae)	3.09865	up	7.80225e-05	A_23_P258814
DPH3B	DPH3B, KTI11 homolog B (S. cerevisiae)	4.87387	up	0.0201313	A_24_P211351
DPH5	DPH5 homolog (S. cerevisiae)	2.17618	up	0.000320132	A_23_P148821
DPH5	DPH5 homolog (S. cerevisiae)	2.2637	up	0.000431402	A_24_P385376
DPM1	dolichyl-phosphate mannosyltransferase polypeptide 1, catalytic subunit	2.11712	up	0.00860572	A_23_P68472
DPM3	dolichyl-phosphate mannosyltransferase polypeptide 3	-1.51732	down	0.0159223	A_23_P250506
DPP3	dipeptidyl-peptidase 3	1.61868	up	0.0100745	A_23_P116091
DPP7	dipeptidyl-peptidase 7	-1.62541	down	0.0107894	A_23_P32975
DPY19L1	dpy-19-like 1 (C. elegans)	2.70899	up	0.0077988	A_32_P96134
DPY19L1	dpy-19-like 1 (C. elegans)	3.75789	up	0.000344564	A_23_P358628
DPYSL3	dihydropyrimidinase-like 3	2.61454	up	0.00169966	A_24_P149036
DPYSL3	dihydropyrimidinase-like 3	3.79966	up	0.00038493	A_23_P7528
DR1	down-regulator of transcription 1, TBP-binding (negative cofactor 2)	1.6736	up	0.00472597	A_23_P391725
DRAM1	DNA-damage regulated autophagy modulator 1	2.19266	up	0.000450263	A_24_P355816
DRAM1	DNA-damage regulated autophagy modulator 1	2.4308	up	0.0028436	A_23_P99163
DRAM1	DNA-damage regulated autophagy modulator 1	3.69837	up	0.000352893	A_24_P381455
DRD4	dopamine receptor D4	-1.87367	down	0.00751676	A_23_P150162
DRG1	developmentally regulated GTP binding protein 1	2.64022	up	0.00176152	A_23_P68884
DSCAML1	Down syndrome cell adhesion molecule like 1	-10.8364	down	0.000482098	A_23_P47340
DSCC1	defective in sister chromatid cohesion 1 homolog (S. cerevisiae)	4.52795	up	0.000494343	A_23_P252740
DSCR3	Down syndrome critical region gene 3	1.77103	up	0.000810506	A_23_P154874
DSCR3	Down syndrome critical region gene 3	1.83941	up	0.0187401	A_24_P164894
DSE	dermatan sulfate epimerase	-2.42145	down	0.0248376	A_23_P19226
DSN1	DSN1, MIND kinetochore complex component, homolog (S. cerevisiae)	2.90372	up	0.000180321	A_23_P165937
DST	dystonin	-2.73665	down	0.000716373	A_23_P303718
DST	dystonin	-3.0443	down	0.00271657	A_23_P59388
DST	dystonin	-5.25488	down	1.641e-05	A_24_P928522
DST	dystonin	-5.69245	down	0.00326412	A_32_P119726
DST	dystonin	-7.16386	down	5.11057e-05	A_23_P42530
DSTYK	dual serine/threonine and tyrosine protein kinase	1.57923	up	0.00199079	A_23_P23894
DTL	denticleless homolog (Drosophila)	2.51362	up	6.63357e-05	A_23_P10385
DTNA	dystrobrevin, alpha	1.89981	up	0.0309225	A_23_P208158
DTWD1	DTW domain containing 1	1.8825	up	0.00010731	A_23_P3215
DTYMK	deoxythymidylate kinase (thymidylate kinase)	2.00801	up	0.00284999	A_23_P123974
DTYMK	deoxythymidylate kinase (thymidylate kinase)	2.50507	up	0.000585008	A_23_P135364
DUSP1	dual specificity phosphatase 1	-2.72559	down	0.000273859	A_23_P110712
DUSP11	dual specificity phosphatase 11 (RNA/RNP complex 1-interacting)	1.5524	up	0.00557895	A_23_P376759
DUSP12	dual specificity phosphatase 12	1.79608	up	0.00716498	A_23_P51508
DUSP14	dual specificity phosphatase 14	1.59067	up	0.00142322	A_23_P207537
DUSP18	dual specificity phosphatase 18	-1.61317	down	0.0103622	A_23_P143650
DUSP19	dual specificity phosphatase 19	-1.57148	down	0.00668426	A_24_P911860
DUSP2	dual specificity phosphatase 2	1.55389	up	0.00719383	A_23_P108842
DUSP3	dual specificity phosphatase 3	2.29075	up	0.0015701	A_23_P400255
DUSP6	dual specificity phosphatase 6	-1.73623	down	0.0171957	A_23_P139704
DUSP8	dual specificity phosphatase 8	-2.53949	down	0.00056396	A_23_P390528
DUSP8	dual specificity phosphatase 8	-2.61293	down	0.00118819	A_24_P322867
DUT	deoxyuridine triphosphatase	2.60024	up	0.00040788	A_23_P88484
DUX4	double homeobox, 4	-1.87804	down	0.0223352	A_23_P104413
DUXAP10	double homeobox A pseudogene 10	1.64538	up	0.00374825	A_24_P901856
DYDC2	DPY30 domain containing 2	-2.32634	down	0.000192096	A_23_P75063
DYNC1H1	dynein, cytoplasmic 1, heavy chain 1	-1.51498	down	0.014106	A_23_P128706
DYNC1I2	dynein, cytoplasmic 1, intermediate chain 2	-1.8736	down	0.00749395	A_23_P331028
DYNC1I2	dynein, cytoplasmic 1, intermediate chain 2	1.68777	up	0.00758988	A_23_P154108
DYNC1LI1	dynein, cytoplasmic 1, light intermediate chain 1	1.67119	up	0.00315801	A_23_P69141
DYNC1LI2	dynein, cytoplasmic 1, light intermediate chain 2	1.53168	up	0.00869155	A_24_P236445
DYNC2LI1	dynein, cytoplasmic 2, light intermediate chain 1	2.48998	up	0.00656802	A_23_P502170
DYNC2LI1	dynein, cytoplasmic 2, light intermediate chain 1	2.93913	up	1.34901e-05	A_23_P502174
DYNLL1	dynein, light chain, LC8-type 1	-1.83391	down	0.00532144	A_23_P65031
DYNLRB2	dynein, light chain, roadblock-type 2	2.22383	up	0.0133333	A_23_P94840
DYNLT1	dynein, light chain, Tctex-type 1	1.521	up	0.00356941	A_23_P8185
DYNLT3	dynein, light chain, Tctex-type 3	2.12674	up	0.00112209	A_24_P91852
DYRK2	dual-specificity tyrosine-(Y)-phosphorylation regulated kinase 2	-1.72964	down	0.00846536	A_24_P942786
DZIP1	DAZ interacting protein 1	3.3548	up	0.00416843	A_23_P14157
DZIP3	DAZ interacting protein 3, zinc finger	1.9219	up	0.002537	A_23_P144165
E2F1	E2F transcription factor 1	2.96992	up	0.0010314	A_23_P80032
E2F2	E2F transcription factor 2	3.20713	up	8.2585e-05	A_23_P408955
E2F6	E2F transcription factor 6	1.63093	up	0.00137719	A_32_P27271
E2F6	E2F transcription factor 6	2.27117	up	0.000369181	A_32_P12610
E2F7	E2F transcription factor 7	1.97765	up	0.0063203	A_32_P210202
E2F8	E2F transcription factor 8	3.78971	up	0.000283978	A_23_P35871
EAF1	ELL associated factor 1	2.09894	up	4.43055e-05	A_24_P941930
EARS2	glutamyl-tRNA synthetase 2, mitochondrial (putative)	2.66286	up	0.000448102	A_23_P152353
EBAG9	estrogen receptor binding site associated, antigen, 9	1.8411	up	0.000707046	A_24_P98263
EBF4	early B-cell factor 4	-4.26883	down	2.79811e-05	A_23_P109122
EBI3	Epstein-Barr virus induced 3	-2.43988	down	0.0137724	A_23_P119478
EBP	emopamil binding protein (sterol isomerase)	-1.70159	down	0.00299413	A_23_P171077
EBPL	emopamil binding protein-like	-1.51875	down	0.0166548	A_23_P128554
ECE2	endothelin converting enzyme 2	2.0623	up	0.0014534	A_23_P92261
ECEL1	endothelin converting enzyme-like 1	-2.91275	down	0.000233629	A_32_P155666
ECHDC1	enoyl Coenzyme A hydratase domain containing 1	2.40269	up	0.000309596	A_23_P215051
ECHDC1	enoyl Coenzyme A hydratase domain containing 1	2.98843	up	9.20564e-05	A_23_P82206
ECHDC2	enoyl Coenzyme A hydratase domain containing 2	-2.08843	down	0.00145967	A_24_P225477
ECHDC2	enoyl Coenzyme A hydratase domain containing 2	-2.34836	down	0.000969176	A_23_P200203
[truncated: 7,308 more rows]
